# Supplementary material for: Comparison of Monetary Policy Actions and Central Bank Communication on Tackling Asset Price Bubbles—Evidence from China’s Stock Market
Source: PLoS One. 2016 Nov 16;11(11):e0166526. doi: 10.1371/journal.pone.0166526 (PMC5112855; doi:10.1371/journal.pone.0166526)
Supplement: S1 File — (XLSX) [file pone.0166526.s001.xlsx]

## Sheet: data of monetary policy actions
		GDP	CPI	△ln（lending rate）	△ln（stock market index）	ln(fundamental)
	1993Q1					1.35679
	1993Q2					1.11225
	1993Q3					1.25141
	1993Q4					1.43524
	1994Q1	12.9	22.4	23.9542	-2.76838	1.41018
1	1994Q2	12.4	22.6	15.8943	-7.7103	1.40222
2	1994Q3	12.4	27.3	-0.0288629	-1.1009	1.39281
3	1994Q4	13.1	25.5	0.190984	-2.46583	1.40055
4	1995Q1	12	21.3	-0.12068	-0.92557	1.45729
5	1995Q2	11	18.2	-0.0741079	2.86987	1.46305
6	1995Q3	10.6	13.2	9.35262	-0.833555	1.3832
7	1995Q4	10.9	10.1	9.69238	-1.43616	1.31553
8	1996Q1	10.9	9.8	9.12853	-1.57654	1.21007
9	1996Q2	10.3	8.6	0.018934	2.29534	1.4278
10	1996Q3	10	7.4	-18.0239	2.02255	1.45798
11	1996Q4	10	7	-17.5933	5.12012	1.44882
12	1997Q1	10.4	4	-18.2038	7.93717	1.46426
13	1997Q2	10.2	2.8	-8.63779	4.23139	1.46684
14	1997Q3	9.6	1.8	0.153961	2.39775	1.45419
15	1997Q4	9.3	0.4	-15.315	2.72259	1.4657
16	1998Q1	7.6	0.7	-24.2089	0.0219586	1.46241
17	1998Q2	7.2	-1.3	-37.6359	0.526343	1.45465
18	1998Q3	7.5	-1.5	-37.2765	1.44337	1.55591
19	1998Q4	7.8	-1	-30.227	-0.435715	1.54236
20	1999Q1	9.1	-1.8	-21.3854	-0.74562	1.54066
21	1999Q2	8.3	-2.1	-17.2321	2.26385	1.54629
22	1999Q3	8.1	-0.8	-16.5582	2.47202	1.51081
23	1999Q4	7.6	-1	-9.08674	1.70885	1.50046
24	2000Q1	9	-0.2	-8.6668	4.34908	1.46626
25	2000Q2	8.9	0.5	-0.299954	1.3475	1.46394
26	2000Q3	8.9	0	0.416037	2.02484	1.48068
27	2000Q4	8.4	1.5	-0.321548	4.14335	1.4862
28	2001Q1	8.5	0.8	0.198934	1.46274	1.51231
29	2001Q2	8.1	1.4	-0.308469	1.54626	1.58494
30	2001Q3	8	-0.1	0.411394	-0.790502	1.37787
31	2001Q4	8.3	-0.3	-0.308423	-2.33219	1.51492
32	2002Q1	8.9	-0.8	-9.44784	-2.92759	1.56335
33	2002Q2	8.9	-0.8	-9.95663	-2.25601	1.58383
34	2002Q3	9.2	-0.7	-9.482	-1.11091	1.58834
35	2002Q4	9.1	-0.4	-9.838	-2.01898	1.50198
36	2003Q1	10.8	0.9	0.219316	-0.703219	1.51444
37	2003Q2	9.7	0.3	-0.144761	-1.30357	1.51179
38	2003Q3	10.1	1.1	-0.0864925	-1.51173	1.52271
39	2003Q4	10	3.2	0.100112	0.823748	1.51261
40	2004Q1	10.4	3	0.09056	1.43884	1.49017
41	2004Q2	10.9	5	-0.022568	-0.393074	1.4541
42	2004Q3	10.5	5.2	-0.250227	0.115746	1.4266
43	2004Q4	10.1	2.4	5.12823	-1.86216	1.39917
44	2005Q1	11.2	2.7	5.16281	-3.76815	1.36873
45	2005Q2	11	1.6	4.80722	-2.40593	1.35222
46	2005Q3	11.1	0.9	4.66089	-2.03974	1.33433
47	2005Q4	11.3	1.6	0.28676	-1.00437	1.30238
48	2006Q1	12.4	0.8	0.2106	1.10149	1.28288
49	2006Q2	13.1	1.51	4.49601	4.43294	1.2734
50	2006Q3	12.8	1.51	9.00552	4.07196	1.25543
51	2006Q4	12.7	2.81	9.49056	8.24896	1.26866
52	2007Q1	14	3.28	13.7482	9.11512	1.29607
53	2007Q2	14.5	4.36	11.3094	8.22974	1.31889
54	2007Q3	14.4	6.24	17.4689	11.5249	1.35471
55	2007Q4	14.2	6.51	20.1253	6.76529	1.42575
56	2008Q1	11.3	8.31	15.5688	0.860446	1.38002
57	2008Q2	11	7.08	12.7128	-3.37985	1.35998
58	2008Q3	10.6	4.64	-1.0824	-8.76692	1.33508
59	2008Q4	9.6	1.2	-34.0927	-10.5838	1.30975
60	2009Q1	6.52	-1.17	-34.3438	-3.90908	1.29907
61	2009Q2	7.38	-1.67	-34.2169	0.745116	1.31234
62	2009Q3	8.14	-0.79	-30.0207	2.03919	1.32258
63	2009Q4	9.11	1.86	-0.112576	5.95283	1.32215
64	2010Q1	12.08	2.37	-0.3596	2.51481	1.33134
65	2010Q2	11.2	2.95	0.0709242	-2.1113	1.3367
66	2010Q3	10.69	3.61	0.458506	-0.321902	1.35645
67	2010Q4	10.45	4.59	8.81077	-1.50653	1.40474
68	2011Q1	9.77	5.38	12.8383	-0.756915	1.43434
69	2011Q2	9.62	6.36	17.365	1.425	1.44627
70	2011Q3	9.46	6.07	21.5654	-1.07641	1.46392
71	2011Q4	9.29	4.07	11.9603	-2.42834	1.4738
72	2012Q1	8.05	3.59	7.58949	-2.69864	1.47454
73	2012Q2	7.8	2.15	0.216259	-2.09709	1.48251
74	2012Q3	7.7	1.91	-8.75573	-1.21207	1.48613
75	2012Q4	7.8	2.52	-9.00984	0.307841	1.51139
76	2013Q1	7.7	2.07	-9.08953	-0.145043	1.50299
77	2013Q2	7.6	2.7	-4.93907	-1.14486	1.52154
78	2013Q3	7.7	3.1	0.0491132	0.396373	1.53272
79	2013Q4	7.7	2.5	-0.0171638	-0.67247	1.36868

## Sheet: data of CBC
		GDP	ln(fundamental)	CPI	central bank communication indicator	△ln（stock market index）
	2003Q1	10.8	1.51444	0.9	0	-0.703219
1	2003Q2	9.7	1.51179	0.3	0	-1.30357
2	2003Q3	10.1	1.52271	1.1	0	-1.51173
3	2003Q4	10	1.51261	3.2	0	0.823748
4	2004Q1	10.4	1.49017	3	0	1.43884
5	2004Q2	10.9	1.4541	5	0.4547	-0.393074
6	2004Q3	10.5	1.4266	5.2	0	0.115746
7	2004Q4	10.1	1.39917	2.4	0	-1.86216
8	2005Q1	11.2	1.36873	2.7	0	-3.76815
9	2005Q2	11	1.35222	1.6	0	-2.40593
10	2005Q3	11.1	1.33433	0.9	0	-2.03974
11	2005Q4	11.3	1.30238	1.6	0	-1.00437
12	2006Q1	12.4	1.28288	0.8	0	1.10149
13	2006Q2	13.1	1.2734	1.51	1.4628	4.43294
14	2006Q3	12.8	1.25543	1.51	0	4.07196
15	2006Q4	12.7	1.26866	2.81	0.4876	8.24896
16	2007Q1	14	1.29607	3.28	0	9.11512
17	2007Q2	14.5	1.31889	4.36	1.0577	8.22974
18	2007Q3	14.4	1.35471	6.24	1.5701	11.5249
19	2007Q4	14.2	1.42575	6.51	3.3226	6.76529
20	2008Q1	11.3	1.38002	8.31	4.0329	0.860446
21	2008Q2	11	1.35998	7.08	3.835	-3.37985
22	2008Q3	10.6	1.33508	4.64	1.4051	-8.76692
23	2008Q4	9.6	1.30975	1.2	-0.6526	-10.5838
24	2009Q1	6.52	1.29907	-1.17	-2.5453	-3.90908
25	2009Q2	7.38	1.31234	-1.67	-2.0248	0.745116
26	2009Q3	8.14	1.32258	-0.79	-3.6855	2.03919
27	2009Q4	9.11	1.32215	1.86	-2.1402	5.95283
28	2010Q1	12.08	1.33134	2.37	-5.3555	2.51481
29	2010Q2	11.2	1.3367	2.95	-0.5124	-2.1113
30	2010Q3	10.69	1.35645	3.61	-0.8846	-0.321902
31	2010Q4	10.45	1.40474	4.59	0.8424	-1.50653
32	2011Q1	9.77	1.43434	5.38	0.4299	-0.756915
33	2011Q2	9.62	1.44627	6.36	0.8598	1.425
34	2011Q3	9.46	1.46392	6.07	0	-1.07641
35	2011Q4	9.29	1.4738	4.07	0	-2.42834
36	2012Q1	8.05	1.47454	3.59	0	-2.69864
37	2012Q2	7.8	1.48251	2.15	-0.0825	-2.09709
38	2012Q3	7.7	1.48613	1.91	0	-1.21207
39	2012Q4	7.8	1.51139	2.52	0	0.307841
40	2013Q1	7.7	1.50299	2.07	1.4628	-0.145043
41	2013Q2	7.6	1.52154	2.7	0	-1.14486
42	2013Q3	7.7	1.53272	3.1	0	0.396373
43	2013Q4	7.7	1.36868	2.5	0	-0.67247

## Sheet: 01 stock index-CPI-Bubble
	CPI	CPI(%)	Bubble	Shanghai Composite Index	Bubble proportion
1993Q1			17.0874	925.91	0.812524
1993Q2			16.0397	1007.05	0.836272
1993Q3			11.494	890.27	0.777143
1993Q4			9.25476	833.8	0.685538
1994Q1			7.71029	704.46	0.650109
1994Q2			2.21003	469.29	0.345317
1994Q3			6.87039	791.15	0.642693
1994Q4			4.91541	647.87	0.545551
1995Q1			4.73768	646.92	0.522346
1995Q2			4.15161	630.58	0.483307
1995Q3			4.66594	722.43	0.548934
1995Q4			3.00224	555.29	0.445436
1996Q1			3.32705	556.39	0.496574
1996Q2			4.60063	804.251	0.518673
1996Q3			5.32595	875.525	0.560037
1996Q4			5.4791	917.018	0.563114
1997Q1	4	0.04	8.8534	1234.62	0.67122
1997Q2	2.8	0.028	7.5736	1250.27	0.63166
1997Q3	1.8	0.018	5.57824	1097.38	0.569208
1997Q4	0.4	0.004	6.89336	1194.1	0.616028
1998Q1	0.7	0.007	7.33705	1243.02	0.62871
1998Q2	-1.3	-0.013	8.23438	1339.2	0.654561
1998Q3	-1.5	-0.015	6.93395	1242.9	0.596213
1998Q4	-1	-0.01	5.87046	1146.7	0.559091
1999Q1	-1.8	-0.018	5.711	1158.05	0.548607
1999Q2	-2.1	-0.021	9.29942	1689.43	0.662352
1999Q3	-0.8	-0.008	8.10413	1570.7	0.642675
1999Q4	-1	-0.01	6.707	1366.58	0.602606
2000Q1	-0.2	-0.002	10.7378	1800.22	0.71017
2000Q2	0.5	0.005	10.9054	1928.11	0.714638
2000Q3	0	0	10.8749	1910.16	0.713111
2000Q4	1.5	0.015	12.5912	2073.48	0.743281
2001Q1	0.8	0.008	12.3806	2112.78	0.728697
2001Q2	1.4	0.014	12.7527	2218.03	0.722533
2001Q3	-0.1	-0.001	9.96319	1764.87	0.715746
2001Q4	-0.3	-0.003	8.29788	1645.97	0.650304
2002Q1	-0.8	-0.008	7.54012	1603.9	0.607584
2002Q2	-0.8	-0.008	7.8736	1732.76	0.617537
2002Q3	-0.7	-0.007	6.85159	1581.62	0.583611
2002Q4	-0.4	-0.004	5.39752	1357.65	0.550767
2003Q1	0.92	0.0092	5.94848	1510.58	0.561177
2003Q2	0.34	0.0034	5.01324	1486.02	0.526048
2003Q3	1.11	0.0111	3.95527	1367.16	0.463146
2003Q4	3.19	0.0319	3.65587	1497.04	0.450785
2004Q1	3.04	0.0304	5.36083	1741.62	0.540952
2004Q2	4.97	0.0497	3.07467	1399.16	0.420037
2004Q3	5.19	0.0519	2.77678	1396.7	0.400112
2004Q4	2.42	0.0242	2.28024	1266.5	0.363675
2005Q1	2.69	0.0269	1.63458	1181.24	0.288286
2005Q2	1.6	0.016	1.10256	1080.94	0.224097
2005Q3	0.88	0.0088	1.48828	1155.61	0.281871
2005Q4	1.56	0.0156	1.33425	1161.06	0.268461
2006Q1	0.8	0.008	1.69077	1298.3	0.313106
2006Q2	1.51	0.0151	3.34467	1672.21	0.487561
2006Q3	1.51	0.0151	3.2135	1752.42	0.478912
2006Q4	2.81	0.0281	4.05128	2675.47	0.534469
2007Q1	3.28	0.0328	8.10542	3183.98	0.68285
2007Q2	4.36	0.0436	10.8812	3820.7	0.747846
2007Q3	6.24	0.0624	16.2486	5552.3	0.808386
2007Q4	6.51	0.0651	15.6567	5261.56	0.790745
2008Q1	8.31	0.0831	11.2504	3472.71	0.732923
2008Q2	7.08	0.0708	6.36591	2736.1	0.625335
2008Q3	4.64	0.0464	3.81105	2293.78	0.502777
2008Q4	1.2	0.012	3.1	1820.81	0.455882
2009Q1	-1.17	-0.0117	6.28678	2373.21	0.624308
2009Q2	-1.67	-0.0167	7.7371	2959.36	0.680484
2009Q3	-0.79	-0.0079	7.49521	2779.43	0.668618
2009Q4	1.86	0.0186	10.475	3277.14	0.736123
2010Q1	2.37	0.0237	10.6756	3109.11	0.732211
2010Q2	2.95	0.0295	7.03542	2398.37	0.653849
2010Q3	3.61	0.0361	9.75016	2655.66	0.717451
2010Q4	4.59	0.0459	10.3696	2808.08	0.717617
2011Q1	5.38	0.0538	10.6862	2928.11	0.711942
2011Q2	6.36	0.0636	9.14719	2762.08	0.687242
2011Q3	6.07	0.0607	6.98827	2359.22	0.620628
2011Q4	4.07	0.0407	5.10782	2199.42	0.538799
2012Q1	3.59	0.0359	5.43271	2262.79	0.547101
2012Q2	2.15	0.0215	5.35753	2225.43	0.553464
2012Q3	1.9	0.019	4.63241	2086.17	0.514712
2012Q4	2.5	0.025	4.68321	2269.13	0.50794
2013Q1	2.1	0.021	5.02369	2236.62	0.520589
2013Q2	2.7	0.027	4.01307	1979.21	0.471571
2013Q3	3.1	0.031	5.36446	2174.66	0.539684
2013Q4	2.5	0.025	5.74743	2115.98	0.593743

## Sheet: Matlab output
		1（1）
1	1	1	0.918449				1	0.008825															0.00297	0
2	2	2	0.845718				2	0.007107															0.00427	3460
3	3	3	0.777508				3	0.006583															0.00558	3580
4	4	4	0.714683				4	0.005365															0.00688	1560
5	5	5	0.656259				5	0.004692															0.00818	566
6	6	6	0.600391				6	0.006269															0.00948	185
7	7	7	0.548383				7	0.005282															0.0108	80
8	8	8	0.501602				8	0.005546															0.0121	37
9	9	9	0.459541				9	0.006095															0.0134	17
10	10	10	0.422457				10	0.007261															0.0147	4
11	11	11	0.390731				11	0.007144															0.016	7
12	12	12	0.362702				12	0.006645															0.0173	9
13	13	13	0.339378				13	0.005693															0.0186	0
14	14	14	0.318291				14	0.00654															0.0199	3
15	15	15	0.301121				15	0.006546															0.0212	2
16	16	16	0.283712				16	0.006603
17	17	17	0.268125				17	0.006174
18	18	18	0.25259				18	0.006172
19	19	19	0.235006				19	0.005375															0.00156	6
20	20	20	0.217602				20	0.005287															0.0017	103
21	21	21	0.20129				21	0.004987															0.00184	523
22	22	22	0.185521				22	0.004946															0.00198	1380
23	23	23	0.171355				23	0.005544															0.00212	2000
24	24	24	0.158611				24	0.005742															0.00226	2160
25	25	25	0.148159				25	0.005977															0.0024	1620
26	26	26	0.139106				26	0.004592															0.00254	1090
27	27	27	0.134433				27	0.004002															0.00268	589
28	28	28	0.12745				28	0.004378															0.00282	300
29	29	29	0.122273				29	0.004937															0.00296	146
30	30	30	0.115489				30	0.005077															0.0031	52
31	31	31	0.110119				31	0.004136															0.00324	15
32	32	32	0.104844				32	0.003873															0.00338	6
33	33	33	0.099205				33	0.003686															0.00352	2
34	34	34	0.093061				34	0.004635
35	35	35	0.087551				35	0.005137
36	36	36	0.08483				36	0.00462
37	37	37	0.082183				37	0.004685															0.00324	1120
38	38	38	0.078101				38	0.00454															0.00489	3840
39	39	39	0.073294				39	0.004698															0.00653	2620
40	40	40	0.069826				40	0.003918															0.00818	1210
41	41	41	0.066672				41	0.004044															0.00982	542
42	42	42	0.065611				42	0.004227															0.0115	282
43	43	43	0.065484				43	0.004062															0.0131	170
44	44	44	0.064391				44	0.004079															0.0148	81
45	45	45	0.064886				45	0.003977															0.0164	55
46	46	46	0.06506				46	0.003964															0.018	34
47	47	47	0.06431				47	0.004418															0.0197	20
48	48	48	0.063849				48	0.00493															0.0213	12
49	49	49	0.061789				49	0.004135															0.023	5
50	50	50	0.059189				50	0.003773															0.0246	7
51	51	51	0.054602				51	0.003693															0.0263	2
52	52	52	0.049775				52	0.0034
53	53	53	0.042538				53	0.002817
54	54	54	0.03563				54	0.003242
55	55	55	0.027956				55	0.003639
56	56	56	0.017544				56	0.003738															0.00244	101
57	57	57	0.006311				57	0.003539															0.00289	836
58	58	58	-0.004254				58	0.003873															0.00335	2100
59	59	59	-0.016036				59	0.004309															0.0038	2650
60	60	60	-0.024217				60	0.004255															0.00426	2150
61	61	61	-0.029447				61	0.004507															0.00471	1190
62	62	62	-0.034044				62	0.004275															0.00517	546
63	63	63	-0.035703				63	0.004727															0.00562	252
64	64	64	-0.037501				64	0.00403															0.00608	90
65	65	65	-0.037683				65	0.00405															0.00653	48
66	66	66	-0.039513				66	0.004465															0.00698	22
67	67	67	-0.041103				67	0.004369															0.00744	5
68	68	68	-0.041804				68	0.004873															0.00789	8
69	69	69	-0.041431				69	0.004489															0.00835	2
70	70	70	-0.04056				70	0.004667															0.0088	1
71	71	71	-0.041475				71	0.004441
72	72	72	-0.040093				72	0.004105
73	73	73	-0.038921				73	0.00441
74	74	74	-0.03666				74	0.0047
75	75	75	-0.035027				75	0.004485
76	76	76	-0.033324				76	0.004987															0.00322	720
77	77	77	-0.031851				77	0.004917															0.00438	3280
78	78	78	-0.031073				78	0.004879															0.00554	3120
79	79	79	-0.030155				79	0.005276															0.0067	1560
80	80	80	-0.031922				80	0.005899															0.00786	690
81	81	81	-0.032748				81	0.005649															0.00902	285
82	82	82	-0.035689				82	0.006106															0.0102	171
83	83	83	-0.036042				83	0.005785															0.0113	84
84	84	84	-0.035986				84	0.006085															0.0125	40
85	85	85	-0.035778				85	0.005974															0.0137	23
86	86	86	-0.036238				86	0.006327															0.0148	12
87	87	87	-0.034464				87	0.005787															0.016	7
88	88	88	-0.0304				88	0.005272															0.0171	4
89	89	89	-0.025825				89	0.00493															0.0183	0
90	90	90	-0.022136				90	0.004309															0.0195	3
91	91	91	-0.017389				91	0.004173
92	92	92	-0.010146				92	0.004241
93	93	93	-0.003601				93	0.004945
94	94	94	0.000663				94	0.004712
95	95	95	0.002914				95	0.004232
96	96	96	0.006966				96	0.004912															0.00297	498
97	97	97	0.009902				97	0.005829															0.00427	3460
98	98	98	0.014231				98	0.005919															0.00558	3580
99	99	99	0.018134				99	0.005365															0.00688	1560
100	100	100	0.021844				100	0.006194															0.00818	566
101	101	101	0.027459				101	0.005571															0.00948	185
102	102	102	0.032064				102	0.005192															0.0108	80
103	103	103	0.034628				103	0.005552															0.0121	37
104	104	104	0.036869				104	0.006323															0.0134	17
105	105	105	0.038729				105	0.006239															0.0147	4
106	106	106	0.038695				106	0.005947															0.016	7
107	107	107	0.037775				107	0.005091															0.0173	9
108	108	108	0.035854				108	0.004492															0.0186	0
109	109	109	0.031777				109	0.004238															0.0199	3
110	110	110	0.025516				110	0.004318															0.0212	2
111	111	111	0.017857				111	0.00424
112	112	112	0.011482				112	0.003861
113	113	113	0.004644				113	0.004854
114	114	114	-0.000992				114	0.005275
115	115	115	-0.0033				115	0.005351
116	116	116	-0.002815				116	0.006015
117	117	117	-0.001832				117	0.0062
118	118	118	0.001057				118	0.007089
119	119	119	0.006481				119	0.007172
120	120	120	0.012112				120	0.007527
121	121	121	0.015457				121	0.006318
122	122	122	0.018137				122	0.00673
123	123	123	0.019827				123	0.007785
124	124	124	0.015898				124	0.006449
125	125	125	0.011844				125	0.00619
126	126	126	0.009284				126	0.005398
127	127	127	0.007141				127	0.004384
128	128	128	0.005906				128	0.00445
129	129	129	0.005756				129	0.004736
130	130	130	0.006658				130	0.005563
131	131	131	0.006131				131	0.005217
132	132	132	0.006194				132	0.004731
133	133	133	0.005943				133	0.005885
134	134	134	0.00627				134	0.004937
135	135	135	0.009521				135	0.005956
136	136	136	0.011203				136	0.005249
137	137	137	0.013348				137	0.005047
138	138	138	0.015233				138	0.005134
139	139	139	0.01528				139	0.00464
140	140	140	0.012385				140	0.004237
141	141	141	0.006308				141	0.004228
142	142	142	0.000109				142	0.004386
143	143	143	-0.00564				143	0.003857
144	144	144	-0.011547				144	0.004139
145	145	145	-0.017717				145	0.0043
146	146	146	-0.021685				146	0.004844
147	147	147	-0.025189				147	0.00381
148	148	148	-0.028311				148	0.004111
149	149	149	-0.031258				149	0.004246
150	150	150	-0.033118				150	0.004595
151	151	151	-0.034236				151	0.004689
152	152	152	-0.033964				152	0.004053
153	153	153	-0.034249				153	0.003909
154	154	154	-0.034067				154	0.004065
155	155	155	-0.032023				155	0.004855
156	156	156	-0.030821				156	0.004923
157	157	157	-0.030063				157	0.004114
158	158	158	-0.031496				158	0.00413
159	159	159	-0.034179				159	0.004463
160	160	160	-0.037514				160	0.004431
161	161	161	-0.035653				161	0.005662
162	162	162	-0.034924				162	0.00495
163	163	163	-0.036053				163	0.004476
164	164	164	-0.038921				164	0.00392
165	165	165	-0.040399				165	0.004148
166	166	166	-0.038418				166	0.004193
167	167	167	-0.035337				167	0.003948
168	168	168	-0.030988				168	0.003636
169	169	169	-0.026142				169	0.0046
170	170	170	-0.020617				170	0.004732
171	171	171	-0.011497				171	0.004168
172	172	172	-0.005551				172	0.003807
173	173	173	0.000164				173	0.004085
174	174	174	0.003953				174	0.004015
175	175	175	0.010934				175	0.003852
176	176	176	0.013484				176	0.005202
177	177	177	0.014518				177	0.005261
178	178	178	0.010619				178	0.005486
179	179	179	0.006433				179	0.004761
180	180	180	0.00527				180	0.004965
181	181	181	0.00224				181	0.005094
182	182	182	-0.002936				182	0.005384
183	183	183	-0.008549				183	0.004668
184	184	184	-0.011561				184	0.004567
185	185	185	-0.013172				185	0.005072
186	186	186	-0.015308				186	0.00463
187	187	187	-0.017286				187	0.006008
188	188	188	-0.01697				188	0.004824
189	189	189	-0.018019				189	0.004549
190	190	190	-0.019156				190	0.004318
191	191	191	-0.023218				191	0.003557
192	192	192	-0.0289				192	0.003734
193	193	193	-0.031615				193	0.00347
194	194	194	-0.035469				194	0.003422
195	195	195	-0.038424				195	0.003635
196	196	196	-0.037919				196	0.003436
197	197	197	-0.034845				197	0.003881
198	198	198	-0.033557				198	0.003625
199	199	199	-0.035622				199	0.003345
200	200	200	-0.037529				200	0.003721
201	201	201	-0.039373				201	0.003682
202	202	202	-0.038425				202	0.003636
203	203	203	-0.037866				203	0.004109
204	204	204	-0.035263				204	0.003854
205	205	205	-0.032978				205	0.00433
206	206	206	-0.03149				206	0.00426
207	207	207	-0.026677				207	0.004233
208	208	208	-0.023416				208	0.003979
209	209	209	-0.019359				209	0.003919
210	210	210	-0.016771				210	0.003868
211	211	211	-0.015566				211	0.004662
212	212	212	-0.017196				212	0.005402
213	213	213	-0.015316				213	0.005151
214	214	214	-0.014368				214	0.006298
215	215	215	-0.012432				215	0.006117
216	216	216	-0.013399				216	0.006694
217	217	217	-0.01029				217	0.005796
218	218	218	-0.008413				218	0.005101
219	219	219	-0.00738				219	0.005419
220	220	220	-0.007417				220	0.006103
221	221	221	-0.011102				221	0.006089
222	222	222	-0.014774				222	0.005941
223	223	223	-0.016944				223	0.005578
224	224	224	-0.01991				224	0.005967
225	225	225	-0.018674				225	0.005959
226	226	226	-0.015456				226	0.005432
227	227	227	-0.009993				227	0.005539
228	228	228	-0.005136				228	0.005337
229	229	229	-0.00323				229	0.005646
230	230	230	-0.001936				230	0.005345
231	231	231	-0.001422				231	0.006518
232	232	232	0.001596				232	0.007642
233	233	233	0.001094				233	0.007212
234	234	234	0.001423				234	0.00565
235	235	235	0.001316				235	0.006192
236	236	236	0.003032				236	0.00598
237	237	237	0.003454				237	0.006517
238	238	238	0.004142				238	0.006374
239	239	239	0.003165				239	0.006109
240	240	240	0.003672				240	0.007591
241	241	241	0.001723				241	0.007627
242	242	242	-0.001926				242	0.008095
243	243	243	-0.006773				243	0.0077
244	244	244	-0.006135				244	0.006403
245	245	245	-0.002309				245	0.006386
246	246	246	0.000863				246	0.007565
247	247	247	0.003818				247	0.007739
248	248	248	0.005987				248	0.008196
249	249	249	0.008814				249	0.007882
250	250	250	0.009743				250	0.008088
251	251	251	0.010739				251	0.009604
252	252	252	0.010334				252	0.009942
253	253	253	0.011408				253	0.0099
254	254	254	0.013021				254	0.008891
255	255	255	0.016106				255	0.009069
256	256	256	0.020366				256	0.007157
257	257	257	0.019839				257	0.007411
258	258	258	0.017966				258	0.007904
259	259	259	0.018174				259	0.008642
260	260	260	0.017204				260	0.008567
261	261	261	0.013881				261	0.007654
262	262	262	0.009941				262	0.005833
263	263	263	0.006065				263	0.004983
264	264	264	0.004746				264	0.004769
265	265	265	0.002576				265	0.004922
266	266	266	-0.000585				266	0.005707
267	267	267	-0.002733				267	0.00585
268	268	268	-0.003667				268	0.006863
269	269	269	-0.004098				269	0.006278
270	270	270	-0.005092				270	0.006249
271	271	271	-0.00716				271	0.004684
272	272	272	-0.010369				272	0.005128
273	273	273	-0.011119				273	0.005876
274	274	274	-0.012082				274	0.006062
275	275	275	-0.009093				275	0.005949
276	276	276	-0.005643				276	0.007347
277	277	277	-0.001575				277	0.00721
278	278	278	0.003654				278	0.007024
279	279	279	0.005206				279	0.007105
280	280	280	0.004893				280	0.007782
281	281	281	0.003389				281	0.007255
282	282	282	0.004499				282	0.005589
283	283	283	0.00393				283	0.004798
284	284	284	0.002675				284	0.004704
285	285	285	-0.001703				285	0.004761
286	286	286	-0.008518				286	0.003529
287	287	287	-0.014633				287	0.004274
288	288	288	-0.018652				288	0.004132
289	289	289	-0.022004				289	0.003724
290	290	290	-0.0236				290	0.004131
291	291	291	-0.027757				291	0.004441
292	292	292	-0.033049				292	0.004726
293	293	293	-0.033895				293	0.004981
294	294	294	-0.037183				294	0.004598
295	295	295	-0.04005				295	0.00456
296	296	296	-0.039604				296	0.004635
297	297	297	-0.039835				297	0.005177
298	298	298	-0.039799				298	0.005288
299	299	299	-0.040501				299	0.005897
300	300	300	-0.041637				300	0.005584
301	301	301	-0.042366				301	0.005319
302	302	302	-0.038353				302	0.004571
303	303	303	-0.035671				303	0.005787
304	304	304	-0.033696				304	0.00553
305	305	305	-0.031493				305	0.004882
306	306	306	-0.031104				306	0.004801
307	307	307	-0.031731				307	0.004535
308	308	308	-0.032				308	0.004282
309	309	309	-0.032374				309	0.003979
310	310	310	-0.034619				310	0.003994
311	311	311	-0.03441				311	0.00405
312	312	312	-0.031443				312	0.003366
313	313	313	-0.031394				313	0.003383
314	314	314	-0.032717				314	0.003842
315	315	315	-0.032418				315	0.004447
316	316	316	-0.034589				316	0.00419
317	317	317	-0.034761				317	0.00448
318	318	318	-0.035141				318	0.00427
319	319	319	-0.033675				319	0.004886
320	320	320	-0.031277				320	0.004744
321	321	321	-0.030602				321	0.004786
322	322	322	-0.032282				322	0.004775
323	323	323	-0.033032				323	0.006112
324	324	324	-0.032587				324	0.005514
325	325	325	-0.029368				325	0.006956
326	326	326	-0.026205				326	0.006666
327	327	327	-0.02389				327	0.00729
328	328	328	-0.021664				328	0.006923
329	329	329	-0.019782				329	0.005173
330	330	330	-0.015629				330	0.005052
331	331	331	-0.016107				331	0.005085
332	332	332	-0.016894				332	0.004792
333	333	333	-0.014795				333	0.004607
334	334	334	-0.014718				334	0.004877
335	335	335	-0.018051				335	0.004747
336	336	336	-0.021381				336	0.004918
337	337	337	-0.026554				337	0.004681
338	338	338	-0.029735				338	0.006549
339	339	339	-0.030038				339	0.006167
340	340	340	-0.032483				340	0.005187
341	341	341	-0.032636				341	0.005241
342	342	342	-0.031508				342	0.004972
343	343	343	-0.028804				343	0.005146
344	344	344	-0.024552				344	0.006091
345	345	345	-0.021098				345	0.006345
346	346	346	-0.018012				346	0.0064
347	347	347	-0.017995				347	0.006158
348	348	348	-0.012631				348	0.005853
349	349	349	-0.009228				349	0.006294
350	350	350	-0.005775				350	0.006306
351	351	351	-0.003035				351	0.005704
352	352	352	-0.003723				352	0.005057
353	353	353	-0.005808				353	0.004625
354	354	354	-0.007672				354	0.005074
355	355	355	-0.010502				355	0.004664
356	356	356	-0.011372				356	0.004744
357	357	357	-0.01025				357	0.004205
358	358	358	-0.00868				358	0.004891
359	359	359	-0.00772				359	0.003922
360	360	360	-0.009071				360	0.004401
361	361	361	-0.011086				361	0.004519
362	362	362	-0.015175				362	0.003787
363	363	363	-0.019446				363	0.004037
364	364	364	-0.022565				364	0.004545
365	365	365	-0.023228				365	0.004382
366	366	366	-0.023378				366	0.004427
367	367	367	-0.024589				367	0.004921
368	368	368	-0.02714				368	0.005582
369	369	369	-0.028191				369	0.004386
370	370	370	-0.028245				370	0.00408
371	371	371	-0.028466				371	0.004436
372	372	372	-0.028311				372	0.00428
373	373	373	-0.029543				373	0.003992
374	374	374	-0.030713				374	0.00372
375	375	375	-0.029844				375	0.004026
376	376	376	-0.027304				376	0.00319
377	377	377	-0.026619				377	0.003607
378	378	378	-0.026423				378	0.003638
379	379	379	-0.025915				379	0.003621
380	380	380	-0.027353				380	0.003408
381	381	381	-0.030734				381	0.004017
382	382	382	-0.033711				382	0.003507
383	383	383	-0.037502				383	0.003122
384	384	384	-0.039945				384	0.003288
385	385	385	-0.042086				385	0.004136
386	386	386	-0.042631				386	0.004311
387	387	387	-0.042104				387	0.00472
388	388	388	-0.042198				388	0.005057
389	389	389	-0.045028				389	0.005055
390	390	390	-0.045474				390	0.005811
391	391	391	-0.04734				391	0.005551
392	392	392	-0.0481				392	0.005134
393	393	393	-0.048296				393	0.006323
394	394	394	-0.046208				394	0.007091
395	395	395	-0.04383				395	0.007201
396	396	396	-0.043014				396	0.006315
397	397	397	-0.041223				397	0.006709
398	398	398	-0.039765				398	0.007424
399	399	399	-0.037828				399	0.007732
400	400	400	-0.036315				400	0.007817
401	401	401	-0.036664				401	0.007035
402	402	402	-0.037063				402	0.006542
403	403	403	-0.034837				403	0.005958
404	404	404	-0.033016				404	0.006661
405	405	405	-0.030624				405	0.007963
406	406	406	-0.029725				406	0.008042
407	407	407	-0.028964				407	0.007216
408	408	408	-0.030404				408	0.006641
409	409	409	-0.031522				409	0.006756
410	410	410	-0.033233				410	0.005734
411	411	411	-0.034608				411	0.004936
412	412	412	-0.036559				412	0.005154
413	413	413	-0.038738				413	0.006228
414	414	414	-0.044458				414	0.006009
415	415	415	-0.049189				415	0.006899
416	416	416	-0.054154				416	0.006348
417	417	417	-0.057216				417	0.006012
418	418	418	-0.062911				418	0.005732
419	419	419	-0.06902				419	0.005842
420	420	420	-0.074357				420	0.00493
421	421	421	-0.078609				421	0.00533
422	422	422	-0.080397				422	0.005183
423	423	423	-0.08342				423	0.005244
424	424	424	-0.083772				424	0.005542
425	425	425	-0.084904				425	0.005074
426	426	426	-0.083458				426	0.005651
427	427	427	-0.079622				427	0.005665
428	428	428	-0.079574				428	0.005006
429	429	429	-0.079221				429	0.005617
430	430	430	-0.078401				430	0.005279
431	431	431	-0.075925				431	0.005527
432	432	432	-0.071992				432	0.004585
433	433	433	-0.069646				433	0.004123
434	434	434	-0.066993				434	0.004478
435	435	435	-0.063716				435	0.005749
436	436	436	-0.058729				436	0.006065
437	437	437	-0.055879				437	0.006063
438	438	438	-0.056334				438	0.005988
439	439	439	-0.05789				439	0.006189
440	440	440	-0.060277				440	0.006175
441	441	441	-0.059667				441	0.005553
442	442	442	-0.058793				442	0.004777
443	443	443	-0.056865				443	0.005154
444	444	444	-0.051538				444	0.00443
445	445	445	-0.049814				445	0.00418
446	446	446	-0.046245				446	0.005957
447	447	447	-0.042966				447	0.005632
448	448	448	-0.039482				448	0.005671
449	449	449	-0.035611				449	0.006504
450	450	450	-0.031628				450	0.008112
451	451	451	-0.025655				451	0.008647
452	452	452	-0.020889				452	0.009453
453	453	453	-0.015452				453	0.008775
454	454	454	-0.007408				454	0.009649
455	455	455	3.5e-05				455	0.00983
456	456	456	0.005474				456	0.010264
457	457	457	0.006469				457	0.010469
458	458	458	0.010336				458	0.010251
459	459	459	0.01385				459	0.010301
460	460	460	0.016297				460	0.009655
461	461	461	0.014997				461	0.011021
462	462	462	0.014471				462	0.010052
463	463	463	0.012898				463	0.009255
464	464	464	0.012116				464	0.009313
465	465	465	0.011456				465	0.009698
466	466	466	0.010356				466	0.008995
467	467	467	0.007902				467	0.007327
468	468	468	0.004331				468	0.007819
469	469	469	0.000998				469	0.00737
470	470	470	-0.002259				470	0.007337
471	471	471	-0.005156				471	0.006513
472	472	472	-0.008022				472	0.006232
473	473	473	-0.009582				473	0.006943
474	474	474	-0.010017				474	0.007479
475	475	475	-0.007835				475	0.006454
476	476	476	-0.008405				476	0.005912
477	477	477	-0.007627				477	0.006915
478	478	478	-0.005073				478	0.006334
479	479	479	-0.003115				479	0.006346
480	480	480	-0.000281				480	0.005841
481	481	481	0.001232				481	0.005352
482	482	482	0.004234				482	0.00537
483	483	483	0.005892				483	0.005629
484	484	484	0.006505				484	0.004588
485	485	485	0.006499				485	0.004429
486	486	486	0.007733				486	0.003761
487	487	487	0.012947				487	0.003902
488	488	488	0.014389				488	0.003991
489	489	489	0.016534				489	0.004144
490	490	490	0.014898				490	0.004414
491	491	491	0.013817				491	0.004631
492	492	492	0.012644				492	0.006049
493	493	493	0.012314				493	0.005461
494	494	494	0.010173				494	0.005039
495	495	495	0.006671				495	0.005432
496	496	496	0.004394				496	0.004905
497	497	497	0.003075				497	0.004738
498	498	498	0.001827				498	0.004259
499	499	499	0.000796				499	0.003653
500	500	500	-0.002369				500	0.00471
							501	0.005334
							502	0.005946
							503	0.006659
							504	0.006109
							505	0.005484
							506	0.006534
							507	0.007242
							508	0.007806
							509	0.007803
							510	0.007886
							511	0.006896
							512	0.007139
							513	0.00682
							514	0.005909
							515	0.006075
							516	0.006999
							517	0.00714
							518	0.008218
							519	0.007961
							520	0.007165
							521	0.006065
							522	0.006051
							523	0.005755
							524	0.006824
							525	0.006616
							526	0.006047
							527	0.006158
							528	0.006568
							529	0.007565
							530	0.007098
							531	0.00774
							532	0.008381
							533	0.007752
							534	0.006549
							535	0.006929
							536	0.008308
							537	0.008567
							538	0.008174
							539	0.008387
							540	0.00751
							541	0.006406
							542	0.006638
							543	0.00638
							544	0.006364
							545	0.007005
							546	0.005996
							547	0.006603
							548	0.007055
							549	0.005714
							550	0.005817
							551	0.005757
							552	0.005558
							553	0.006308
							554	0.006039
							555	0.005857
							556	0.005744
							557	0.006385
							558	0.007111
							559	0.00772
							560	0.007292
							561	0.007462
							562	0.006554
							563	0.005127
							564	0.005387
							565	0.005588
							566	0.005444
							567	0.00384
							568	0.004282
							569	0.004888
							570	0.004775
							571	0.005393
							572	0.00521
							573	0.004736
							574	0.005412
							575	0.005525
							576	0.005344
							577	0.004893
							578	0.005021
							579	0.005523
							580	0.004845
							581	0.004848
							582	0.005783
							583	0.005279
							584	0.005587
							585	0.005686
							586	0.006275
							587	0.006801
							588	0.006431
							589	0.005973
							590	0.005797
							591	0.007252
							592	0.007907
							593	0.007231
							594	0.007479
							595	0.008193
							596	0.009688
							597	0.009182
							598	0.008431
							599	0.008817
							600	0.00961
							601	0.009149
							602	0.009428
							603	0.00775
							604	0.007296
							605	0.006822
							606	0.006704
							607	0.006843
							608	0.005267
							609	0.005134
							610	0.004333
							611	0.004356
							612	0.006115
							613	0.005802
							614	0.00578
							615	0.004804
							616	0.004059
							617	0.004689
							618	0.004366
							619	0.004511
							620	0.003913
							621	0.003698
							622	0.004383
							623	0.004414
							624	0.004419
							625	0.004083
							626	0.004632
							627	0.00441
							628	0.004471
							629	0.003775
							630	0.003148
							631	0.003105
							632	0.00344
							633	0.002723
							634	0.00265
							635	0.002636
							636	0.002926
							637	0.002844
							638	0.003087
							639	0.002964
							640	0.003247
							641	0.00381
							642	0.003985
							643	0.004414
							644	0.004484
							645	0.005197
							646	0.00502
							647	0.004527
							648	0.004506
							649	0.003946
							650	0.004667
							651	0.004077
							652	0.003885
							653	0.004178
							654	0.005368
							655	0.005759
							656	0.005056
							657	0.005127
							658	0.005862
							659	0.005401
							660	0.005959
							661	0.006341
							662	0.005295
							663	0.004968
							664	0.004577
							665	0.005039
							666	0.004561
							667	0.00454
							668	0.004389
							669	0.005148
							670	0.006016
							671	0.005913
							672	0.005218
							673	0.005176
							674	0.004671
							675	0.004858
							676	0.005801
							677	0.004987
							678	0.004943
							679	0.004928
							680	0.004108
							681	0.003573
							682	0.003558
							683	0.003473
							684	0.004496
							685	0.005547
							686	0.005124
							687	0.004437
							688	0.004773
							689	0.005551
							690	0.005374
							691	0.005621
							692	0.00554
							693	0.004939
							694	0.005251
							695	0.004879
							696	0.004065
							697	0.003928
							698	0.004448
							699	0.004287
							700	0.004734
							701	0.004766
							702	0.00451
							703	0.005504
							704	0.005237
							705	0.004921
							706	0.004407
							707	0.004683
							708	0.004974
							709	0.004379
							710	0.004431
							711	0.004486
							712	0.004451
							713	0.003617
							714	0.003668
							715	0.003587
							716	0.003995
							717	0.0046
							718	0.005069
							719	0.005445
							720	0.004577
							721	0.004805
							722	0.004226
							723	0.004607
							724	0.005362
							725	0.004535
							726	0.005005
							727	0.00518
							728	0.005078
							729	0.005343
							730	0.005636
							731	0.005466
							732	0.006104
							733	0.005873
							734	0.005296
							735	0.005001
							736	0.005884
							737	0.005188
							738	0.005848
							739	0.006608
							740	0.005811
							741	0.006811
							742	0.00522
							743	0.005806
							744	0.006128
							745	0.00661
							746	0.005227
							747	0.006272
							748	0.006654
							749	0.006714
							750	0.006968
							751	0.007014
							752	0.00597
							753	0.005013
							754	0.005235
							755	0.005662
							756	0.005403
							757	0.004639
							758	0.004574
							759	0.004917
							760	0.00473
							761	0.005398
							762	0.005893
							763	0.00637
							764	0.007076
							765	0.007511
							766	0.007896
							767	0.009515
							768	0.009113
							769	0.007415
							770	0.006422
							771	0.00647
							772	0.004866
							773	0.004831
							774	0.004272
							775	0.00418
							776	0.004144
							777	0.005489
							778	0.006001
							779	0.006718
							780	0.007816
							781	0.008051
							782	0.008171
							783	0.008628
							784	0.008112
							785	0.009272
							786	0.009162
							787	0.0077
							788	0.006694
							789	0.005963
							790	0.006845
							791	0.006243
							792	0.006155
							793	0.007084
							794	0.007421
							795	0.006672
							796	0.006177
							797	0.00665
							798	0.006566
							799	0.00596
							800	0.005831
							801	0.005575
							802	0.005118
							803	0.004977
							804	0.005991
							805	0.00671
							806	0.005812
							807	0.005518
							808	0.005922
							809	0.005739
							810	0.006321
							811	0.00576
							812	0.005678
							813	0.005217
							814	0.005252
							815	0.006684
							816	0.005927
							817	0.006124
							818	0.005378
							819	0.004686
							820	0.005523
							821	0.005893
							822	0.006177
							823	0.006319
							824	0.00647
							825	0.005756
							826	0.004884
							827	0.005658
							828	0.005465
							829	0.005767
							830	0.005448
							831	0.005725
							832	0.005526
							833	0.006269
							834	0.006973
							835	0.006737
							836	0.005562
							837	0.004849
							838	0.004594
							839	0.004809
							840	0.004672
							841	0.005688
							842	0.004966
							843	0.004791
							844	0.004326
							845	0.003799
							846	0.003856
							847	0.003877
							848	0.004327
							849	0.004357
							850	0.004121
							851	0.003767
							852	0.003476
							853	0.004289
							854	0.003687
							855	0.003552
							856	0.004059
							857	0.00379
							858	0.004229
							859	0.00472
							860	0.004586
							861	0.004381
							862	0.004044
							863	0.003927
							864	0.003588
							865	0.003954
							866	0.004117
							867	0.004773
							868	0.00526
							869	0.004816
							870	0.004994
							871	0.005268
							872	0.005513
							873	0.005795
							874	0.004642
							875	0.005777
							876	0.005137
							877	0.003915
							878	0.004224
							879	0.003794
							880	0.004173
							881	0.003524
							882	0.004227
							883	0.004001
							884	0.003616
							885	0.003783
							886	0.003673
							887	0.003983
							888	0.004714
							889	0.004239
							890	0.004953
							891	0.005258
							892	0.005484
							893	0.004324
							894	0.004542
							895	0.004016
							896	0.003858
							897	0.003604
							898	0.003432
							899	0.003843
							900	0.003676
							901	0.004616
							902	0.005287
							903	0.005154
							904	0.004773
							905	0.00424
							906	0.004486
							907	0.004507
							908	0.004291
							909	0.00355
							910	0.003789
							911	0.00366
							912	0.004415
							913	0.00406
							914	0.003223
							915	0.003543
							916	0.00341
							917	0.003751
							918	0.004286
							919	0.00461
							920	0.004713
							921	0.004737
							922	0.005371
							923	0.005163
							924	0.005263
							925	0.005009
							926	0.004225
							927	0.003879
							928	0.003978
							929	0.004134
							930	0.004923
							931	0.004853
							932	0.004441
							933	0.004756
							934	0.003909
							935	0.004375
							936	0.004304
							937	0.005226
							938	0.005357
							939	0.006559
							940	0.006931
							941	0.005482
							942	0.005172
							943	0.004709
							944	0.004577
							945	0.004807
							946	0.004685
							947	0.004916
							948	0.004977
							949	0.004987
							950	0.003859
							951	0.00405
							952	0.004238
							953	0.003816
							954	0.003627
							955	0.004029
							956	0.003957
							957	0.003525
							958	0.003945
							959	0.003738
							960	0.003748
							961	0.003883
							962	0.004146
							963	0.004885
							964	0.004632
							965	0.004917
							966	0.004836
							967	0.005181
							968	0.004702
							969	0.004594
							970	0.004133
							971	0.00411
							972	0.004386
							973	0.004839
							974	0.005154
							975	0.005511
							976	0.005572
							977	0.005565
							978	0.004853
							979	0.005906
							980	0.005319
							981	0.004537
							982	0.006034
							983	0.005751
							984	0.005032
							985	0.005528
							986	0.005341
							987	0.004921
							988	0.005895
							989	0.006704
							990	0.006529
							991	0.006469
							992	0.007001
							993	0.006234
							994	0.006129
							995	0.006229
							996	0.006642
							997	0.00691
							998	0.005753
							999	0.005512
							1000	0.005172
							1001	0.004926
							1002	0.005065
							1003	0.005699
							1004	0.004639
							1005	0.004246
							1006	0.00386
							1007	0.003894
							1008	0.003064
							1009	0.003413
							1010	0.003499
							1011	0.00312
							1012	0.003309
							1013	0.004107
							1014	0.003799
							1015	0.003823
							1016	0.003778
							1017	0.003942
							1018	0.003876
							1019	0.004179
							1020	0.004455
							1021	0.005204
							1022	0.004537
							1023	0.004606
							1024	0.004251
							1025	0.004297
							1026	0.004594
							1027	0.005703
							1028	0.005001
							1029	0.005617
							1030	0.004763
							1031	0.004539
							1032	0.003631
							1033	0.003454
							1034	0.00296
							1035	0.00299
							1036	0.003191
							1037	0.003547
							1038	0.003341
							1039	0.002908
							1040	0.003565
							1041	0.003935
							1042	0.003798
							1043	0.003662
							1044	0.003742
							1045	0.004435
							1046	0.004153
							1047	0.003668
							1048	0.004225
							1049	0.004105
							1050	0.004863
							1051	0.004446
							1052	0.004436
							1053	0.004444
							1054	0.004269
							1055	0.004591
							1056	0.006205
							1057	0.004674
							1058	0.005245
							1059	0.004974
							1060	0.005374
							1061	0.004872
							1062	0.004708
							1063	0.004517
							1064	0.005004
							1065	0.005409
							1066	0.005832
							1067	0.005616
							1068	0.005735
							1069	0.004883
							1070	0.005454
							1071	0.005692
							1072	0.00492
							1073	0.00582
							1074	0.005783
							1075	0.006092
							1076	0.00591
							1077	0.00618
							1078	0.006867
							1079	0.006126
							1080	0.006156
							1081	0.006292
							1082	0.005372
							1083	0.006114
							1084	0.006147
							1085	0.005004
							1086	0.005393
							1087	0.00635
							1088	0.006001
							1089	0.005588
							1090	0.006586
							1091	0.005508
							1092	0.007141
							1093	0.00796
							1094	0.007764
							1095	0.008277
							1096	0.0075
							1097	0.006698
							1098	0.006819
							1099	0.006748
							1100	0.006872
							1101	0.00574
							1102	0.005175
							1103	0.005217
							1104	0.004511
							1105	0.005009
							1106	0.004898
							1107	0.005033
							1108	0.005209
							1109	0.006312
							1110	0.007509
							1111	0.007844
							1112	0.007269
							1113	0.007627
							1114	0.006285
							1115	0.006805
							1116	0.005121
							1117	0.005242
							1118	0.005455
							1119	0.004558
							1120	0.004946
							1121	0.004213
							1122	0.004108
							1123	0.004512
							1124	0.004337
							1125	0.004236
							1126	0.004065
							1127	0.004106
							1128	0.003578
							1129	0.00338
							1130	0.003478
							1131	0.00422
							1132	0.004025
							1133	0.00388
							1134	0.003605
							1135	0.003753
							1136	0.003992
							1137	0.005354
							1138	0.005304
							1139	0.006314
							1140	0.005847
							1141	0.004972
							1142	0.004195
							1143	0.004122
							1144	0.00497
							1145	0.004889
							1146	0.004524
							1147	0.004312
							1148	0.004722
							1149	0.004347
							1150	0.004965
							1151	0.004466
							1152	0.004545
							1153	0.004656
							1154	0.004093
							1155	0.003873
							1156	0.00439
							1157	0.004727
							1158	0.005499
							1159	0.004989
							1160	0.005366
							1161	0.005679
							1162	0.005494
							1163	0.005391
							1164	0.005212
							1165	0.006473
							1166	0.006267
							1167	0.006211
							1168	0.007717
							1169	0.006682
							1170	0.006777
							1171	0.00701
							1172	0.005987
							1173	0.005405
							1174	0.006278
							1175	0.00662
							1176	0.007957
							1177	0.007192
							1178	0.006653
							1179	0.005975
							1180	0.006795
							1181	0.006156
							1182	0.007001
							1183	0.005939
							1184	0.005115
							1185	0.005749
							1186	0.00652
							1187	0.007706
							1188	0.008476
							1189	0.008406
							1190	0.008624
							1191	0.008138
							1192	0.007836
							1193	0.00843
							1194	0.007572
							1195	0.00619
							1196	0.007551
							1197	0.006042
							1198	0.006558
							1199	0.006212
							1200	0.005859
							1201	0.005862
							1202	0.005648
							1203	0.006028
							1204	0.004901
							1205	0.004443
							1206	0.004462
							1207	0.004894
							1208	0.005112
							1209	0.005971
							1210	0.006523
							1211	0.005853
							1212	0.004786
							1213	0.004602
							1214	0.004181
							1215	0.004386
							1216	0.004964
							1217	0.005874
							1218	0.005513
							1219	0.006476
							1220	0.006273
							1221	0.007073
							1222	0.007165
							1223	0.007217
							1224	0.008004
							1225	0.007485
							1226	0.006989
							1227	0.007118
							1228	0.006308
							1229	0.007381
							1230	0.007682
							1231	0.007458
							1232	0.007498
							1233	0.007424
							1234	0.007707
							1235	0.007571
							1236	0.007638
							1237	0.005933
							1238	0.00605
							1239	0.005865
							1240	0.00633
							1241	0.006515
							1242	0.008079
							1243	0.006537
							1244	0.006712
							1245	0.006605
							1246	0.006416
							1247	0.006243
							1248	0.005991
							1249	0.006006
							1250	0.005218
							1251	0.004372
							1252	0.004107
							1253	0.003542
							1254	0.00393
							1255	0.004835
							1256	0.004968
							1257	0.005194
							1258	0.00625
							1259	0.005439
							1260	0.005584
							1261	0.006863
							1262	0.005603
							1263	0.006224
							1264	0.006142
							1265	0.006286
							1266	0.006133
							1267	0.006926
							1268	0.007902
							1269	0.007545
							1270	0.006281
							1271	0.005741
							1272	0.0055
							1273	0.006263
							1274	0.006769
							1275	0.007816
							1276	0.007495
							1277	0.008849
							1278	0.008591
							1279	0.007985
							1280	0.007991
							1281	0.007665
							1282	0.007356
							1283	0.006309
							1284	0.006095
							1285	0.00582
							1286	0.005596
							1287	0.006146
							1288	0.006828
							1289	0.006125
							1290	0.00638
							1291	0.005838
							1292	0.006227
							1293	0.004156
							1294	0.004345
							1295	0.004925
							1296	0.004944
							1297	0.004733
							1298	0.006461
							1299	0.005646
							1300	0.005115
							1301	0.005142
							1302	0.004972
							1303	0.005356
							1304	0.005567
							1305	0.00542
							1306	0.006079
							1307	0.006644
							1308	0.005661
							1309	0.005904
							1310	0.005337
							1311	0.005326
							1312	0.005605
							1313	0.005091
							1314	0.004195
							1315	0.004299
							1316	0.00515
							1317	0.004397
							1318	0.004458
							1319	0.00574
							1320	0.00542
							1321	0.004993
							1322	0.00507
							1323	0.005925
							1324	0.00531
							1325	0.004687
							1326	0.004111
							1327	0.004143
							1328	0.004116
							1329	0.004607
							1330	0.004287
							1331	0.004085
							1332	0.004873
							1333	0.004857
							1334	0.004763
							1335	0.004244
							1336	0.004616
							1337	0.004703
							1338	0.004954
							1339	0.004367
							1340	0.004962
							1341	0.004587
							1342	0.004009
							1343	0.003706
							1344	0.00389
							1345	0.004293
							1346	0.004503
							1347	0.004612
							1348	0.004468
							1349	0.004349
							1350	0.004647
							1351	0.005411
							1352	0.006294
							1353	0.005724
							1354	0.00479
							1355	0.004755
							1356	0.004851
							1357	0.005339
							1358	0.004674
							1359	0.004565
							1360	0.003595
							1361	0.004035
							1362	0.004062
							1363	0.003682
							1364	0.00385
							1365	0.003699
							1366	0.003511
							1367	0.003874
							1368	0.004019
							1369	0.004027
							1370	0.004206
							1371	0.004113
							1372	0.003763
							1373	0.004192
							1374	0.003963
							1375	0.003776
							1376	0.004358
							1377	0.004002
							1378	0.004112
							1379	0.005124
							1380	0.005149
							1381	0.005732
							1382	0.006243
							1383	0.005679
							1384	0.005402
							1385	0.00517
							1386	0.005365
							1387	0.005098
							1388	0.005649
							1389	0.005667
							1390	0.005723
							1391	0.00506
							1392	0.004382
							1393	0.004195
							1394	0.004249
							1395	0.005692
							1396	0.007367
							1397	0.006447
							1398	0.005213
							1399	0.005519
							1400	0.005622
							1401	0.006197
							1402	0.00483
							1403	0.005325
							1404	0.005627
							1405	0.00541
							1406	0.006395
							1407	0.006337
							1408	0.005707
							1409	0.005286
							1410	0.006331
							1411	0.006547
							1412	0.006563
							1413	0.005038
							1414	0.004947
							1415	0.005585
							1416	0.005899
							1417	0.005763
							1418	0.005773
							1419	0.004349
							1420	0.003749
							1421	0.003402
							1422	0.003793
							1423	0.003643
							1424	0.003726
							1425	0.003333
							1426	0.003412
							1427	0.003639
							1428	0.003704
							1429	0.003464
							1430	0.003695
							1431	0.003998
							1432	0.004267
							1433	0.00399
							1434	0.003727
							1435	0.003284
							1436	0.003453
							1437	0.0029
							1438	0.003413
							1439	0.003509
							1440	0.00359
							1441	0.0037
							1442	0.003531
							1443	0.00404
							1444	0.004619
							1445	0.004955
							1446	0.005412
							1447	0.005239
							1448	0.005682
							1449	0.005232
							1450	0.005049
							1451	0.005645
							1452	0.005177
							1453	0.004986
							1454	0.005022
							1455	0.004794
							1456	0.005194
							1457	0.00466
							1458	0.004405
							1459	0.004614
							1460	0.004001
							1461	0.003836
							1462	0.003996
							1463	0.004371
							1464	0.00437
							1465	0.004828
							1466	0.00422
							1467	0.00414
							1468	0.003811
							1469	0.004535
							1470	0.004743
							1471	0.004583
							1472	0.004364
							1473	0.003393
							1474	0.003807
							1475	0.003649
							1476	0.003844
							1477	0.003397
							1478	0.003991
							1479	0.003666
							1480	0.003936
							1481	0.004154
							1482	0.003957
							1483	0.004051
							1484	0.003897
							1485	0.004909
							1486	0.005267
							1487	0.005561
							1488	0.005614
							1489	0.005608
							1490	0.005944
							1491	0.005592
							1492	0.006055
							1493	0.004822
							1494	0.004925
							1495	0.005609
							1496	0.006279
							1497	0.005715
							1498	0.005095
							1499	0.004616
							1500	0.004609
							1501	0.004819
							1502	0.005692
							1503	0.005186
							1504	0.005126
							1505	0.005735
							1506	0.004796
							1507	0.004362
							1508	0.004288
							1509	0.004937
							1510	0.005023
							1511	0.005138
							1512	0.004885
							1513	0.004416
							1514	0.004243
							1515	0.003776
							1516	0.003741
							1517	0.003762
							1518	0.003865
							1519	0.003437
							1520	0.003799
							1521	0.004194
							1522	0.004218
							1523	0.004092
							1524	0.00441
							1525	0.004192
							1526	0.004548
							1527	0.00458
							1528	0.004188
							1529	0.004573
							1530	0.004566
							1531	0.003933
							1532	0.00382
							1533	0.003899
							1534	0.003944
							1535	0.002992
							1536	0.003419
							1537	0.003899
							1538	0.004045
							1539	0.004242
							1540	0.004161
							1541	0.004191
							1542	0.004748
							1543	0.005211
							1544	0.004605
							1545	0.004766
							1546	0.005373
							1547	0.006132
							1548	0.006572
							1549	0.005534
							1550	0.006304
							1551	0.005857
							1552	0.005662
							1553	0.005754
							1554	0.005039
							1555	0.004129
							1556	0.003554
							1557	0.004176
							1558	0.004726
							1559	0.004709
							1560	0.004296
							1561	0.004294
							1562	0.004209
							1563	0.004436
							1564	0.004439
							1565	0.005065
							1566	0.006043
							1567	0.006514
							1568	0.006075
							1569	0.006514
							1570	0.006303
							1571	0.006889
							1572	0.007959
							1573	0.007588
							1574	0.007561
							1575	0.007321
							1576	0.00745
							1577	0.005511
							1578	0.006375
							1579	0.005964
							1580	0.00565
							1581	0.005642
							1582	0.005396
							1583	0.005533
							1584	0.005368
							1585	0.005229
							1586	0.004053
							1587	0.005539
							1588	0.006058
							1589	0.006023
							1590	0.005961
							1591	0.005872
							1592	0.005362
							1593	0.005683
							1594	0.006421
							1595	0.006354
							1596	0.0065
							1597	0.006281
							1598	0.005217
							1599	0.004687
							1600	0.004445
							1601	0.003765
							1602	0.00438
							1603	0.005287
							1604	0.005745
							1605	0.005453
							1606	0.004554
							1607	0.004727
							1608	0.004772
							1609	0.005794
							1610	0.005772
							1611	0.005534
							1612	0.005036
							1613	0.004932
							1614	0.004982
							1615	0.004804
							1616	0.005573
							1617	0.005626
							1618	0.004437
							1619	0.0052
							1620	0.00523
							1621	0.006271
							1622	0.006932
							1623	0.006364
							1624	0.006849
							1625	0.005931
							1626	0.007703
							1627	0.007577
							1628	0.006946
							1629	0.005772
							1630	0.005607
							1631	0.004795
							1632	0.005178
							1633	0.00537
							1634	0.004889
							1635	0.004621
							1636	0.005121
							1637	0.006057
							1638	0.005235
							1639	0.005506
							1640	0.005323
							1641	0.004668
							1642	0.004363
							1643	0.00399
							1644	0.004076
							1645	0.003708
							1646	0.003744
							1647	0.003161
							1648	0.003198
							1649	0.003011
							1650	0.002778
							1651	0.002717
							1652	0.003393
							1653	0.003857
							1654	0.00349
							1655	0.003606
							1656	0.00352
							1657	0.003732
							1658	0.003463
							1659	0.00422
							1660	0.004502
							1661	0.004322
							1662	0.004308
							1663	0.003827
							1664	0.003604
							1665	0.004414
							1666	0.005465
							1667	0.005493
							1668	0.004845
							1669	0.004737
							1670	0.004609
							1671	0.004731
							1672	0.004533
							1673	0.005454
							1674	0.005397
							1675	0.005557
							1676	0.005476
							1677	0.004937
							1678	0.005497
							1679	0.006007
							1680	0.00565
							1681	0.005674
							1682	0.005161
							1683	0.005737
							1684	0.005894
							1685	0.006625
							1686	0.006774
							1687	0.007418
							1688	0.006878
							1689	0.007099
							1690	0.007274
							1691	0.008085
							1692	0.007742
							1693	0.006332
							1694	0.00668
							1695	0.006469
							1696	0.007616
							1697	0.007654
							1698	0.007329
							1699	0.005852
							1700	0.006157
							1701	0.004858
							1702	0.004717
							1703	0.005013
							1704	0.005024
							1705	0.0049
							1706	0.003935
							1707	0.003731
							1708	0.004336
							1709	0.005282
							1710	0.005678
							1711	0.006033
							1712	0.005874
							1713	0.005778
							1714	0.006531
							1715	0.007124
							1716	0.007637
							1717	0.007503
							1718	0.007497
							1719	0.009203
							1720	0.009124
							1721	0.010386
							1722	0.010364
							1723	0.012909
							1724	0.010424
							1725	0.011254
							1726	0.010596
							1727	0.011985
							1728	0.01078
							1729	0.008491
							1730	0.008435
							1731	0.008797
							1732	0.00844
							1733	0.008142
							1734	0.007669
							1735	0.007293
							1736	0.007117
							1737	0.007597
							1738	0.007908
							1739	0.007814
							1740	0.00831
							1741	0.006918
							1742	0.008104
							1743	0.007984
							1744	0.008523
							1745	0.008582
							1746	0.009498
							1747	0.010324
							1748	0.010915
							1749	0.010848
							1750	0.009507
							1751	0.009072
							1752	0.010264
							1753	0.008777
							1754	0.007774
							1755	0.00742
							1756	0.006951
							1757	0.007137
							1758	0.007176
							1759	0.005816
							1760	0.006045
							1761	0.006469
							1762	0.007485
							1763	0.00741
							1764	0.00743
							1765	0.00747
							1766	0.00783
							1767	0.008465
							1768	0.008949
							1769	0.00819
							1770	0.008239
							1771	0.007344
							1772	0.007587
							1773	0.00687
							1774	0.008187
							1775	0.007448
							1776	0.007879
							1777	0.008527
							1778	0.007935
							1779	0.008417
							1780	0.008768
							1781	0.006676
							1782	0.006261
							1783	0.006382
							1784	0.007231
							1785	0.008438
							1786	0.007382
							1787	0.007028
							1788	0.007377
							1789	0.007933
							1790	0.008082
							1791	0.007337
							1792	0.007294
							1793	0.006853
							1794	0.006565
							1795	0.006107
							1796	0.006683
							1797	0.006638
							1798	0.005937
							1799	0.006007
							1800	0.005659
							1801	0.005737
							1802	0.006667
							1803	0.005937
							1804	0.005327
							1805	0.005423
							1806	0.004957
							1807	0.005409
							1808	0.005018
							1809	0.004656
							1810	0.003884
							1811	0.004007
							1812	0.003999
							1813	0.003618
							1814	0.003466
							1815	0.003034
							1816	0.003008
							1817	0.002714
							1818	0.002903
							1819	0.002942
							1820	0.003829
							1821	0.004253
							1822	0.003356
							1823	0.003176
							1824	0.003746
							1825	0.003528
							1826	0.004131
							1827	0.003803
							1828	0.003951
							1829	0.004064
							1830	0.003751
							1831	0.003947
							1832	0.004004
							1833	0.004152
							1834	0.004488
							1835	0.004361
							1836	0.004347
							1837	0.00502
							1838	0.004528
							1839	0.004267
							1840	0.004525
							1841	0.004362
							1842	0.003815
							1843	0.003295
							1844	0.004077
							1845	0.003984
							1846	0.00363
							1847	0.003735
							1848	0.003902
							1849	0.003397
							1850	0.004022
							1851	0.003706
							1852	0.003475
							1853	0.004183
							1854	0.005324
							1855	0.00538
							1856	0.006405
							1857	0.007778
							1858	0.007625
							1859	0.008138
							1860	0.008138
							1861	0.007467
							1862	0.006464
							1863	0.006397
							1864	0.005914
							1865	0.005111
							1866	0.004756
							1867	0.004131
							1868	0.003718
							1869	0.003851
							1870	0.004355
							1871	0.006386
							1872	0.007378
							1873	0.007229
							1874	0.006711
							1875	0.00698
							1876	0.006913
							1877	0.009547
							1878	0.009969
							1879	0.007472
							1880	0.007466
							1881	0.007777
							1882	0.007278
							1883	0.005553
							1884	0.006132
							1885	0.006234
							1886	0.00658
							1887	0.006446
							1888	0.005856
							1889	0.005009
							1890	0.004144
							1891	0.003981
							1892	0.004008
							1893	0.004069
							1894	0.003548
							1895	0.003475
							1896	0.003953
							1897	0.004726
							1898	0.005022
							1899	0.00673
							1900	0.006918
							1901	0.006079
							1902	0.004847
							1903	0.005199
							1904	0.004945
							1905	0.005385
							1906	0.005096
							1907	0.005284
							1908	0.005254
							1909	0.006769
							1910	0.005845
							1911	0.006594
							1912	0.007014
							1913	0.006489
							1914	0.006432
							1915	0.006166
							1916	0.00584
							1917	0.006423
							1918	0.006145
							1919	0.005876
							1920	0.005963
							1921	0.005106
							1922	0.005374
							1923	0.006048
							1924	0.006098
							1925	0.006898
							1926	0.006216
							1927	0.005687
							1928	0.005561
							1929	0.006688
							1930	0.007056
							1931	0.007606
							1932	0.007948
							1933	0.006928
							1934	0.006373
							1935	0.006425
							1936	0.007221
							1937	0.006763
							1938	0.006601
							1939	0.005648
							1940	0.005774
							1941	0.006313
							1942	0.005364
							1943	0.00502
							1944	0.006461
							1945	0.00552
							1946	0.004649
							1947	0.005137
							1948	0.005177
							1949	0.005375
							1950	0.004976
							1951	0.004407
							1952	0.004517
							1953	0.005121
							1954	0.005292
							1955	0.006013
							1956	0.006638
							1957	0.006572
							1958	0.006488
							1959	0.006497
							1960	0.006123
							1961	0.006683
							1962	0.006832
							1963	0.006984
							1964	0.008438
							1965	0.006443
							1966	0.005573
							1967	0.005788
							1968	0.005623
							1969	0.004769
							1970	0.004618
							1971	0.003594
							1972	0.004849
							1973	0.00448
							1974	0.004338
							1975	0.004758
							1976	0.004909
							1977	0.005193
							1978	0.004615
							1979	0.004959
							1980	0.00461
							1981	0.004184
							1982	0.004402
							1983	0.004576
							1984	0.003903
							1985	0.004328
							1986	0.005353
							1987	0.005063
							1988	0.005011
							1989	0.005173
							1990	0.004888
							1991	0.004332
							1992	0.004489
							1993	0.005082
							1994	0.004237
							1995	0.004069
							1996	0.004972
							1997	0.00568
							1998	0.005928
							1999	0.005109
[truncated: 8,001 more rows]

## Sheet: 02 lending rate-1994-2013
	original data						TVP-SVAR：impulse responses series																	TVP-SVAR-impulse responses series-different points of time																			VAR-impulse responses series
							r→p （interest rate shocks→stock market index responses）			r→f （interest rate shocks→fundamental responses）														r→p			r→f																r→p			r→f
		△ln（lending rate）	△ln（stock market index）	ln(fundamental)			One year	Two years	Three years	One year	Two years	Three years												2001	2005	2007	2001	2005	2007													0	0.36	-0.024593	-0.41	0.008	-0.004053	-0.016
	1994Q1	23.9542	-2.76838	1.41018			0	0	0														0	0.234165	0.366536	0.436627	-0.026577	-0.022968	-0.021769													1	0.24	-0.352398	-0.94	0.001	-0.015257	-0.032
1	1994Q2	15.8943	-7.7103	1.40222			0	0	0		0	0											1	0.029391	0.115349	0.162814	-0.016708	-0.032409	-0.019087													2	0.13	-0.571399	-1.28	0.004	-0.013362	-0.031
2	1994Q3	-0.0288629	-1.1009	1.39281		0	0.186468	0.867342	0.740858	-0.075702	-0.059982	-0.044599											2	-0.167313	-0.110694	-0.131375	-0.006235	-0.058867	-0.033292													3	0.42	-0.377648	-1.18	0.003	-0.016418	-0.036
3	1994Q4	0.190984	-2.46583	1.40055		1	0.19762	0.853133	0.701203	-0.079507	-0.055856	-0.041966											3	-0.310825	-0.131253	-0.267501	-0.00018	-0.070918	-0.03088													4	0.43	-0.438618	-1.3	0.005	-0.015605	-0.036
4	1995Q1	-0.12068	-0.92557	1.45729		2	0.228606	0.806308	0.648434	-0.08194	-0.05189	-0.038349											4	-0.381826	0.046045	-0.240952	0.008546	-0.081322	-0.030731													5	0.77	-0.120243	-1.01	0.008	-0.013014	-0.034
5	1995Q2	-0.0741079	2.86987	1.46305		3	0.28601	0.719978	0.580377	-0.06895	-0.047642	-0.033777											5	-0.400723	0.31228	-0.139964	0.012085	-0.080503	-0.032047													6	1.23	0.350071	-0.53	0.013	-0.007287	-0.027
6	1995Q3	9.35262	-0.833555	1.3832		4	0.269853	0.581489	0.481486	-0.061178	-0.040489	-0.028912											6	-0.392714	0.575164	-0.005521	0.0136	-0.075562	-0.029439													7	0.95	0.089001	-0.77	0.01	-0.010301	-0.03
7	1995Q4	9.69238	-1.43616	1.31553		5	0.196183	0.461646	0.399613	-0.048296	-0.03424	-0.02351											7	-0.364432	0.766102	0.122612	0.013775	-0.067575	-0.025896													8	0.99	0.146906	-0.7	0.008	-0.012355	-0.033
8	1996Q1	9.12853	-1.57654	1.21007		6	0.152757	0.418922	0.369319	-0.043433	-0.031492	-0.020954											8	-0.325502	0.865471	0.21424	0.013539	-0.058655	-0.021737													9	0.91	0.096591	-0.72	0.003	-0.017712	-0.038
9	1996Q2	0.018934	2.29534	1.4278		7	0.110089	0.409699	0.356615	-0.046593	-0.030342	-0.019726											9	-0.284129	0.879706	0.261975	0.012604	-0.049299	-0.017758													10	0.58	-0.191024	-0.96	0.003	-0.017174	-0.038
10	1996Q3	-18.0239	2.02255	1.45798		8	0.004744	0.354628	0.312228	-0.042054	-0.027692	-0.016503											10	-0.244998	0.828634	0.270894	0.011902	-0.041158	-0.014258													11	0.73	0.025657	-0.68	0.006	-0.01377	-0.034
11	1996Q4	-17.5933	5.12012	1.44882		9	-0.040157	0.319621	0.280406	-0.039903	-0.025063	-0.014245											11	-0.210661	0.736669	0.252472	0.011132	-0.032782	-0.011309													12	0.89	0.266083	-0.36	0.009	-0.011	-0.031
12	1997Q1	-18.2038	7.93717	1.46426		10	-0.116846	0.248699	0.226422	-0.033221	-0.020677	-0.010944											12	-0.182768	0.623716	0.218612	0.010638	-0.025381	-0.008742													13	0.81	0.258432	-0.29	0.012	-0.006978	-0.026
13	1997Q2	-8.63779	4.23139	1.46684		11	-0.180589	0.188497	0.181448	-0.026747	-0.016991	-0.008654																														14	0.86	0.366382	-0.12	0.009	-0.009361	-0.028
14	1997Q3	0.153961	2.39775	1.45419		12	-0.236747	0.144556	0.146664	-0.027264	-0.013985	-0.006782																														15	0.75	0.28473	-0.18	0.008	-0.010516	-0.029
15	1997Q4	-15.315	2.72259	1.4657		13	-0.265345	0.11128	0.117847	-0.02398	-0.011574	-0.005354																														16	0.48	0.024621	-0.43	0.009	-0.00861	-0.026
16	1998Q1	-24.2089	0.0219586	1.46241		14	-0.291199	0.055854	0.079294	-0.019382	-0.007935	-0.003591																														17	0.4	-0.030649	-0.46	0.009	-0.008365	-0.025
17	1998Q2	-37.6359	0.526343	1.45465		15	-0.349608	-0.031707	0.02934	-0.013762	-0.003668	-0.001661																														18	0.44	0.024835	-0.39	0.011	-0.005122	-0.021
18	1998Q3	-37.2765	1.44337	1.55591		16	-0.368884	-0.094876	-0.006953	-0.008118	-0.000205	-8.9e-05																														19	0.41	0.00307	-0.4	0.013	-0.002435	-0.018
19	1998Q4	-30.227	-0.435715	1.54236		17	-0.387969	-0.152576	-0.04081	-0.003862	0.002613	0.001516																														20	0.49	0.083032	-0.32	0.013	-0.002222	-0.017
20	1999Q1	-21.3854	-0.74562	1.54066		18	-0.4083	-0.204864	-0.075119	0.00184	0.005578	0.003452																														21	0.54	0.137373	-0.27	0.014	-0.000667	-0.015
21	1999Q2	-17.2321	2.26385	1.54629		19	-0.438309	-0.252495	-0.110875	0.003281	0.008225	0.005714																														22	0.37	-0.026766	-0.42	0.014	-0.000174	-0.014
22	1999Q3	-16.5582	2.47202	1.51081		20	-0.458538	-0.295206	-0.148005	0.006852	0.011159	0.008018																														23	0.31	-0.075604	-0.46	0.013	-0.000252	-0.014
23	1999Q4	-9.08674	1.70885	1.50046		21	-0.456818	-0.334049	-0.184798	0.00933	0.013912	0.009806																														24	0.3	-0.071367	-0.44	0.014	0.000417	-0.013
24	2000Q1	-8.6668	4.34908	1.46626		22	-0.47097	-0.382226	-0.223165	0.014162	0.016986	0.0123																														25	0.19	-0.154046	-0.5	0.014	0.001253	-0.012
25	2000Q2	-0.299954	1.3475	1.46394		23	-0.482415	-0.412247	-0.244581	0.016301	0.019087	0.013822																														26	0.26	-0.060586	-0.39	0.015	0.002288	-0.01
26	2000Q3	0.416037	2.02484	1.48068		24	-0.447097	-0.386473	-0.226902	0.011344	0.017325	0.013006																														27	0.31	0.015416	-0.28	0.015	0.002895	-0.009
27	2000Q4	-0.321548	4.14335	1.4862		25	-0.381826	-0.325502	-0.182768	0.008546	0.013539	0.010638																														28	0.23	-0.039432	-0.31	0.014	0.003386	-0.008
28	2001Q1	0.198934	1.46274	1.51231		26	-0.289113	-0.238131	-0.118127	0.001701	0.007865	0.006797																														29	0.25	-0.012362	-0.27	0.013	0.002677	-0.008
29	2001Q2	-0.308469	1.54626	1.58494		27	-0.240044	-0.169049	-0.059884	-0.004516	0.003272	0.003297																														30	0.22	-0.03558	-0.29	0.011	0.001804	-0.008
30	2001Q3	0.411394	-0.790502	1.37787		28	-0.17333	-0.077783	0.016881	-0.011882	-0.003033	-0.001569																														31	0.15	-0.105183	-0.36	0.011	0.002087	-0.007
31	2001Q4	-0.308423	-2.33219	1.51492		29	-0.105365	0.011966	0.096899	-0.01536	-0.009353	-0.006671																														32	0.18	-0.062009	-0.3	0.01	0.001787	-0.007
32	2002Q1	-9.44784	-2.92759	1.56335		30	-0.051669	0.101762	0.180027	-0.023623	-0.015984	-0.011899																														33	0.21	-0.024334	-0.26	0.01	0.001938	-0.006
33	2002Q2	-9.95663	-2.25601	1.58383		31	-0.15445	0.098612	0.191783	-0.021659	-0.016839	-0.011964																														34	0.2	-0.023949	-0.25	0.009	0.002208	-0.005
34	2002Q3	-9.482	-1.11091	1.58834		32	-0.188674	0.152353	0.241134	-0.024441	-0.020802	-0.014635																														35	0.24	0.014804	-0.21	0.007	0.001224	-0.005
35	2002Q4	-9.838	-2.01898	1.50198		33	-0.206008	0.222429	0.298429	-0.029512	-0.025393	-0.017968																														36	0.23	0.019225	-0.19	0.006	0.000792	-0.005
36	2003Q1	0.219316	-0.703219	1.51444		34	-0.199225	0.31489	0.368399	-0.036185	-0.031036	-0.022106																														37	0.18	-0.022708	-0.22	0.006	0.000474	-0.005
37	2003Q2	-0.144761	-1.30357	1.51179		35	-0.147631	0.436976	0.4571	-0.045878	-0.038106	-0.027296																														38	0.18	-0.014006	-0.21	0.005	-0.000155	-0.005
38	2003Q3	-0.0864925	-1.51173	1.52271		36	-0.109305	0.537557	0.52642	-0.054381	-0.043846	-0.030854																														39	0.19	0.004677	-0.18	0.005	-8.5e-05	-0.005
39	2003Q4	0.100112	0.823748	1.51261		37	-0.057851	0.630848	0.587785	-0.061706	-0.049445	-0.032838
40	2004Q1	0.09056	1.43884	1.49017		38	-0.014108	0.70589	0.628557	-0.067703	-0.053754	-0.032589
41	2004Q2	-0.022568	-0.393074	1.4541		39	0.017762	0.76873	0.647014	-0.071886	-0.056856	-0.031548
42	2004Q3	-0.250227	0.115746	1.4266		40	0.040146	0.824951	0.646552	-0.076138	-0.058888	-0.028782
43	2004Q4	5.12823	-1.86216	1.39917		41	0.046045	0.865471	0.623716	-0.081322	-0.058655	-0.025381
44	2005Q1	5.16281	-3.76815	1.36873		42	0.069631	0.893358	0.585377	-0.085392	-0.056818	-0.025056
45	2005Q2	4.80722	-2.40593	1.35222		43	0.093688	0.879487	0.534022	-0.086523	-0.05357	-0.023387
46	2005Q3	4.66089	-2.03974	1.33433		44	0.100819	0.815569	0.477852	-0.084181	-0.047611	-0.021193
47	2005Q4	0.28676	-1.00437	1.30238		45	0.085204	0.709943	0.418214	-0.076794	-0.040742	-0.018313
48	2006Q1	0.2106	1.10149	1.28288		46	0.0561	0.581808	0.359761	-0.066509	-0.03621	-0.015297
49	2006Q2	4.49601	4.43294	1.2734		47	-0.015309	0.442976	0.302887	-0.056039	-0.030741	-0.012622
50	2006Q3	9.00552	4.07196	1.25543		48	-0.128388	0.312326	0.253341	-0.042462	-0.025791	-0.010395
51	2006Q4	9.49056	8.24896	1.26866		49	-0.240952	0.21424	0.218612	-0.030731	-0.021737	-0.008742
52	2007Q1	13.7482	9.11512	1.29607		50	-0.354074	0.150699	0.19543	-0.028098	-0.01896	-0.007812
53	2007Q2	11.3094	8.22974	1.31889		51	-0.428803	0.119362	0.179085	-0.025245	-0.017014	-0.007165
54	2007Q3	17.4689	11.5249	1.35471		52	-0.429498	0.103032	0.161797	-0.025085	-0.015402	-0.006533
55	2007Q4	20.1253	6.76529	1.42575		53	-0.424711	0.059877	0.133237	-0.022486	-0.012638	-0.005479
56	2008Q1	15.5688	0.860446	1.38002		54	-0.471104	-0.020615	0.094621	-0.015324	-0.008695	-0.004155
57	2008Q2	12.7128	-3.37985	1.35998		55	-0.523429	-0.104015	0.056373	-0.008722	-0.004554	-0.002852
58	2008Q3	-1.0824	-8.76692	1.33508		56	-0.579212	-0.183387	0.02087	-0.002598	-0.000797	-0.001678
59	2008Q4	-34.0927	-10.5838	1.30975		57	-0.624981	-0.252356	-0.01095	0.004178	0.002645	-0.000531
60	2009Q1	-34.3438	-3.90908	1.29907		58	-0.637767	-0.299441	-0.037471	0.006985	0.005109	0.000883
61	2009Q2	-34.2169	0.745116	1.31234		59	-0.658205	-0.344742	-0.06391	0.010517	0.007607	0.002078
62	2009Q3	-30.0207	2.03919	1.32258		60	-0.669244	-0.383585	-0.089528	0.013084	0.009723	0.003639
63	2009Q4	-0.112576	5.95283	1.32215		61	-0.676765	-0.419673	-0.114054	0.01683	0.011535	0.005326
64	2010Q1	-0.3596	2.51481	1.33134		62	-0.709919	-0.460565	-0.138642	0.020999	0.013736	0.007425
65	2010Q2	0.0709242	-2.1113	1.3367		63	-0.758155	-0.49319	-0.159992	0.022878	0.015349	0.009108
66	2010Q3	0.458506	-0.321902	1.35645		64	-0.797765	-0.506392	-0.17347	0.025912	0.016	0.010223
67	2010Q4	8.81077	-1.50653	1.40474		65	-0.831247	-0.505139	-0.177217	0.027039	0.016266	0.010485
68	2011Q1	12.8383	-0.756915	1.43434		66	-0.811607	-0.460187	-0.155242	0.02098	0.01418	0.009301
69	2011Q2	17.365	1.425	1.44627		67	-0.740405	-0.375531	-0.107323	0.016448	0.009891	0.00667
70	2011Q3	21.5654	-1.07641	1.46392		68	-0.668707	-0.278569	-0.051178	0.008372	0.004708	0.003662
71	2011Q4	11.9603	-2.42834	1.4738		69	-0.599	-0.168719	0.009995	-0.000489	-0.000791	0.00038
72	2012Q1	7.58949	-2.69864	1.47454		70	-0.53442	-0.05685	0.068663	-0.011115	-0.006221	-0.002811
73	2012Q2	0.216259	-2.09709	1.48251		71	-0.460614	0.04188	0.1183	-0.019512	-0.010752	-0.005566
74	2012Q3	-8.75573	-1.21207	1.48613		72	-0.39834	0.107005	0.150156	-0.025622	-0.013804	-0.007377
75	2012Q4	-9.00984	0.307841	1.51139		73	-0.383438	0.12618	0.159151	-0.026515	-0.014588	-0.007878
76	2013Q1	-9.08953	-0.145043	1.50299		74	-0.390556	0.126517	0.158942	-0.026401	-0.014528	-0.007849
77	2013Q2	-4.93907	-1.14486	1.52154		75	-0.424335	0.110607	0.150656	-0.024593	-0.013642	-0.007338
78	2013Q3	0.0491132	0.396373	1.53272		76	-0.458331	0.093638	0.141871	-0.022712	-0.012714	-0.006801
79	2013Q4	-0.0171638	-0.67247	1.36868		77	-0.500695	0.06956	0.129609	-0.02043	-0.011466	-0.006064

## Sheet: 03 overnight rate-2004-2013
	original data						TVP-SVAR：impulse responses series
							r→p			r→f
	ln(overnight interest rate)	△ln（stock market index）	ln(fundamental)				One year	Two years	Three years	One year	Two years	Three years
2004Q2	0.82154	-0.393074	1.4541				0	0	0	0	0	0
2004Q3	0.801374	0.115746	1.4266				0	0	0	0	0	0
2004Q4	0.704977	-1.86216	1.39917		2005Q1	0	-0.133314	0.101248	0.143381	-0.001484	-0.005713	-0.005021
2005Q1	0.396895	-3.76815	1.36873		2005Q2	1	-0.106815	0.142083	0.166398	-0.003297	-0.006855	-0.00647
2005Q2	0.239883	-2.40593	1.35222		2005Q3	2	-0.094788	0.131234	0.141728	-0.003177	-0.005968	-0.006109
2005Q3	0.316124	-2.03974	1.33433		2006Q1	3	-0.038682	0.190593	0.187517	-0.005623	-0.007865	-0.008819
2005Q4	0.470004	-1.00437	1.30238		2006Q2	4	0.046117	0.308157	0.302107	-0.010438	-0.011688	-0.015067
2006Q1	0.555206	1.10149	1.28288		2006Q3	5	0.023779	0.294705	0.316785	-0.00992	-0.012355	-0.016114
2006Q2	0.901461	4.43294	1.2734		2007Q1	6	-0.03192	0.239402	0.279845	-0.007546	-0.010717	-0.014148
2006Q3	0.782165	4.07196	1.25543		2007Q2	7	-0.038305	0.236013	0.28099	-0.007336	-0.010661	-0.014012
2006Q4	0.584726	8.24896	1.26866		2007Q3	8	0.001997	0.298666	0.356858	-0.010059	-0.0136	-0.017478
2007Q1	0.477165	9.11512	1.29607		2008Q1	9	0.029478	0.331604	0.395907	-0.011177	-0.01525	-0.018966
2007Q2	0.717352	8.22974	1.31889		2008Q2	10	-0.053722	0.188176	0.213747	-0.005777	-0.008292	-0.010158
2007Q3	1.07657	11.5249	1.35471		2008Q3	11	-0.054988	0.20156	0.227682	-0.006226	-0.008895	-0.011164
2007Q4	0.686878	6.76529	1.42575		2009Q1	12	-0.006951	0.273193	0.313353	-0.008885	-0.012223	-0.016356
2008Q1	0.773713	0.860446	1.38002		2009Q2	13	-0.099268	0.133608	0.152479	-0.003574	-0.005714	-0.008416
2008Q2	0.928891	-3.37985	1.35998		2009Q3	14	-0.140373	0.077663	0.095865	-0.001342	-0.003377	-0.005471
2008Q3	0.832387	-8.76692	1.33508		2010Q1	15	-0.161516	0.057714	0.079603	-0.000453	-0.00269	-0.004528
2008Q4	-0.0508723	-10.5838	1.30975		2010Q2	16	-0.129906	0.114057	0.161428	-0.002517	-0.005606	-0.009128
2009Q1	-0.209241	-3.90908	1.29907		2010Q3	17	-0.12588	0.122151	0.171451	-0.002888	-0.005974	-0.009509
2009Q2	0.261056	0.745116	1.31234		2011Q1	18	-0.155513	0.066853	0.078833	-0.001088	-0.002713	-0.00425
2009Q3	0.124428	2.03919	1.32258		2011Q2	19	-0.196949	-0.025049	-0.069378	0.001936	0.002634	0.003582
2009Q4	0.310202	5.95283	1.32215		2011Q3	20	-0.184778	-0.032679	-0.080966	0.002116	0.003069	0.004114
2010Q1	0.333181	2.51481	1.33134		2012Q1
2010Q2	0.392718	-2.1113	1.3367		2012Q2
2010Q3	0.474991	-0.321902	1.35645		2012Q3
2010Q4	1.61429	-1.50653	1.40474		2013Q1
2011Q1	0.919047	-0.756915	1.43434		2013Q2
2011Q2	1.24864	1.425	1.44627		2013Q3
2011Q3	1.54948	-1.07641	1.46392
2011Q4	1.09075	-2.42834	1.4738
2012Q1	1.03197	-2.69864	1.47454
2012Q2	0.959695	-2.09709	1.48251
2012Q3	1.08856	-1.21207	1.48613
2012Q4	0.846297	0.307841	1.51139
2013Q1	1.04553	-0.145043	1.50299
2013Q2	1.31689	-1.14486	1.52154
2013Q3	1.53024	0.396373	1.53272

## Sheet: 04 CBC-2003-2013
	original data						TVP-SVAR：impulse responses series																	TVP-SVAR-impulse responses series-different points of time
							r→p			r→f														r→p
	central bank communication indicator	△ln（stock market index）	ln(fundamental)				One year	Two years	Three years	One year	Two years	Three years												2005Q1	2007Q1	2009Q3
2003Q1	0	-0.703219	1.51444			0	-0.518245	0.113199	0.130532	-0.009767	-0.011561	-0.00295											0	0.332197	0.33217	0.33212
2003Q2	0	-1.30357	1.51179			1	-0.519603	0.11085	0.136586	-0.009858	-0.012784	-0.00411											1	-0.253021	-0.251269	-0.250459
2003Q3	0	-1.51173	1.52271			2	-0.52169	0.10598	0.140921	-0.009522	-0.01355	-0.004761											2	-0.381175	-0.378244	-0.375276
2003Q4	0	0.823748	1.51261			3	-0.523354	0.10125	0.142603	-0.008987	-0.013602	-0.004827											3	-0.582883	-0.583342	-0.581223
2004Q1	0	1.43884	1.49017			4	-0.522805	0.103825	0.142506	-0.009503	-0.013166	-0.004326											4	-0.522347	-0.52644	-0.527967
2004Q2	0.4547	-0.393074	1.4541			5	-0.522931	0.103589	0.13685	-0.009557	-0.011714	-0.003402											5	-0.410977	-0.419626	-0.428677
2004Q3	0	0.115746	1.4266			6	-0.522347	0.105494	0.129163	-0.009585	-0.010171	-0.003304											6	-0.215487	-0.229173	-0.247099
2004Q4	0	-1.86216	1.39917			7	-0.520497	0.108337	0.121434	-0.009475	-0.008954	-0.003406											7	-0.038643	-0.059857	-0.08653
2005Q1	0	-3.76815	1.36873			8	-0.518415	0.112102	0.117571	-0.009499	-0.008418	-0.003555											8	0.105494	0.074864	0.041283
2005Q2	0	-2.40593	1.35222			9	-0.516262	0.119274	0.118574	-0.010565	-0.008703	-0.003645											9	0.184912	0.144036	0.105993
2005Q3	0	-2.03974	1.33433			10	-0.517002	0.119064	0.118095	-0.010621	-0.008234	-0.003194											10	0.206867	0.157457	0.117788
2005Q4	0	-1.00437	1.30238			11	-0.51797	0.118877	0.114658	-0.010321	-0.00705	-0.002439											11	0.181111	0.126932	0.088522
2006Q1	0	1.10149	1.28288			12	-0.520708	0.109729	0.103952	-0.008832	-0.004748	-0.001335											12	0.129163	0.075478	0.041044
2006Q2	1.4628	4.43294	1.2734			13	-0.523523	0.099032	0.091203	-0.007342	-0.002543	-0.000437
2006Q3	0	4.07196	1.25543			14	-0.525517	0.086836	0.081259	-0.003893	-0.001119	1e-05
2006Q4	0.4876	8.24896	1.26866			15	-0.52644	0.074864	0.075478	-0.001248	-0.000336	0.00012
2007Q1	0	9.11512	1.29607			16	-0.528302	0.06923	0.076359	-0.000484	-0.000538	-0.000305
2007Q2	1.0577	8.22974	1.31889			17	-0.527086	0.069469	0.076114	-0.000329	-0.000665	-0.000733
2007Q3	1.5701	11.5249	1.35471			18	-0.527304	0.061991	0.071772	0.001075	0.00015	-0.00055
2007Q4	3.3226	6.76529	1.42575			19	-0.529038	0.052734	0.06584	0.002739	0.001368	2.2e-05
2008Q1	4.0329	0.860446	1.38002			20	-0.52949	0.047194	0.059966	0.003948	0.002554	0.000668
2008Q2	3.835	-3.37985	1.35998			21	-0.529008	0.044531	0.054275	0.004713	0.00372	0.001307
2008Q3	1.4051	-8.76692	1.33508			22	-0.528416	0.042591	0.047751	0.005282	0.005003	0.002022
2008Q4	-0.6526	-10.5838	1.30975			23	-0.527967	0.041283	0.041044	0.005912	0.006211	0.002688
2009Q1	-2.5453	-3.90908	1.29907			24	-0.52732	0.038465	0.033549	0.006934	0.00749	0.003471
2009Q2	-2.0248	0.745116	1.31234			25	-0.526304	0.035375	0.026764	0.008061	0.008603	0.004225
2009Q3	-3.6855	2.03919	1.32258			26	-0.524848	0.033272	0.020872	0.008989	0.009534	0.004955
2009Q4	-2.1402	5.95283	1.32215			27	-0.52698	0.020411	0.009712	0.011728	0.01179	0.006801
2010Q1	-5.3555	2.51481	1.33134			28	-0.528382	0.008298	-0.001588	0.014419	0.014027	0.008638
2010Q2	-0.5124	-2.1113	1.3367			29	-0.529041	-0.00235	-0.012214	0.016884	0.016065	0.010212
2010Q3	-0.8846	-0.321902	1.35645			30	-0.529079	-0.010256	-0.020121	0.018713	0.017446	0.011112
2010Q4	0.8424	-1.50653	1.40474			31	-0.528854	-0.016305	-0.025486	0.020266	0.018146	0.011372
2011Q1	0.4299	-0.756915	1.43434			32	-0.528881	-0.020718	-0.02688	0.021274	0.017968	0.010974
2011Q2	0.8598	1.425	1.44627			33	-0.531072	-0.033114	-0.03009	0.023645	0.018252	0.01099
2011Q3	0	-1.07641	1.46392			34	-0.535905	-0.054473	-0.036794	0.027441	0.019555	0.011786
2011Q4	0	-2.42834	1.4738			35	-0.540682	-0.074839	-0.042903	0.03101	0.020977	0.012707
2012Q1	0	-2.69864	1.47454			36	-0.545322	-0.094839	-0.050951	0.03446	0.0229	0.014007
2012Q2	-0.0825	-2.09709	1.48251
2012Q3	0	-1.21207	1.48613
2012Q4	0	0.307841	1.51139
2013Q1	1.4628	-0.145043	1.50299
2013Q2	0	-1.14486	1.52154
2013Q3	0	0.396373	1.53272
2013Q4	0	-0.67247	1.36868

## Sheet: 05 lending rate-2003-2013
	original data						TVP-SVAR：impulse responses series																	TVP-SVAR-impulse responses series-different points of time
							r→p																	r→p
	△ln（lending rate）	△ln（stock market index）	ln(fundamental)				One year	Two years	Three years															2005Q1	2007Q1	2009Q3
2003Q1	0.219316	-0.703219	1.51444			0	-0.086708	0.183618	0.054867														0	0.845386	0.847487	0.849614
2003Q2	-0.144761	-1.30357	1.51179			1	-0.043934	0.200043	0.077937														1	0.224071	0.211328	0.207201
2003Q3	-0.0864925	-1.51173	1.52271			2	-0.032173	0.215902	0.096081														2	-0.18926	-0.269609	-0.312531
2003Q4	0.100112	0.823748	1.51261			3	-0.140037	0.2	0.060393														3	-0.171936	-0.365008	-0.483099
2004Q1	0.09056	1.43884	1.49017			4	-0.185131	0.265028	0.082953														4	0.187707	-0.191961	-0.360883
2004Q2	-0.022568	-0.393074	1.4541			5	-0.191961	0.343391	0.118286														5	0.639977	0.060005	-0.090677
2004Q3	-0.250227	0.115746	1.4266			6	-0.142643	0.447085	0.183901														6	1.00222	0.259878	0.181746
2004Q4	5.12823	-1.86216	1.39917			7	-0.084078	0.556545	0.252475														7	1.15982	0.351345	0.360867
2005Q1	5.16281	-3.76815	1.36873			8	-0.053843	0.648181	0.293843														8	1.11924	0.343391	0.418256
2005Q2	4.80722	-2.40593	1.35222			9	0.000739	0.755578	0.341813														9	0.946841	0.276801	0.375656
2005Q3	4.66089	-2.03974	1.33433			10	0.041241	0.850064	0.368666														10	0.72743	0.198277	0.277911
2005Q4	0.28676	-1.00437	1.30238			11	0.080932	0.938692	0.382084														11	0.523998	0.140986	0.169273
2006Q1	0.2106	1.10149	1.28288			12	0.142095	1.03582	0.389125														12	0.37106	0.118286	0.079662
2006Q2	4.49601	4.43294	1.2734			13	0.187707	1.11924	0.37106
2006Q3	9.00552	4.07196	1.25543			14	0.217374	1.17019	0.323671
2006Q4	9.49056	8.24896	1.26866			15	0.227819	1.15759	0.259229
2007Q1	13.7482	9.11512	1.29607			16	0.225477	1.08444	0.210569
2007Q2	11.3094	8.22974	1.31889			17	0.21617	0.980106	0.180285
2007Q3	17.4689	11.5249	1.35471			18	0.220231	0.869785	0.156938
2007Q4	20.1253	6.76529	1.42575			19	0.150524	0.735326	0.123114
2008Q1	15.5688	0.860446	1.38002			20	0.019331	0.601914	0.087496
2008Q2	12.7128	-3.37985	1.35998			21	-0.114202	0.497375	0.068113
2008Q3	-1.0824	-8.76692	1.33508			22	-0.242733	0.432228	0.069406
2008Q4	-34.0927	-10.5838	1.30975			23	-0.360883	0.418256	0.079662
2009Q1	-34.3438	-3.90908	1.29907			24	-0.374608	0.443513	0.086189
2009Q2	-34.2169	0.745116	1.31234			25	-0.347484	0.431943	0.080194
2009Q3	-30.0207	2.03919	1.32258			26	-0.398086	0.349781	0.064173
2009Q4	-0.112576	5.95283	1.32215			27	-0.458008	0.2536	0.045087
2010Q1	-0.3596	2.51481	1.33134			28	-0.529053	0.163048	0.026405
2010Q2	0.0709242	-2.1113	1.3367			29	-0.576935	0.095331	0.010131
2010Q3	0.458506	-0.321902	1.35645			30	-0.578371	0.053456	-0.003064
2010Q4	8.81077	-1.50653	1.40474			31	-0.592472	0.013502	-0.015133
2011Q1	12.8383	-0.756915	1.43434			32	-0.598221	-0.013243	-0.027111
2011Q2	17.365	1.425	1.44627			33	-0.595447	-0.034227	-0.042316
2011Q3	21.5654	-1.07641	1.46392			34	-0.625548	-0.065949	-0.066036
2011Q4	11.9603	-2.42834	1.4738			35	-0.662084	-0.098715	-0.09755
2012Q1	7.58949	-2.69864	1.47454			36	-0.68277	-0.124874	-0.132083
2012Q2	0.216259	-2.09709	1.48251
2012Q3	-8.75573	-1.21207	1.48613
2012Q4	-9.00984	0.307841	1.51139
2013Q1	-9.08953	-0.145043	1.50299
2013Q2	-4.93907	-1.14486	1.52154
2013Q3	0.0491132	0.396373	1.53272
2013Q4	-0.0171638	-0.67247	1.36868
