# Supplementary material for: Comparison of Monetary Policy Actions and Central Bank Communication on Tackling Asset Price Bubbles—Evidence from China’s Stock Market
Source: PLoS One. 2016 Nov 16;11(11):e0166526. doi: 10.1371/journal.pone.0166526 (PMC5112855; doi:10.1371/journal.pone.0166526)
Supplement: S2 File — (XLS) [file pone.0166526.s002.xls]

## Sheet: stock index and interest rate
	the Shanghai Composite Index (left)	the benchmark lending rate (%, right)			the Shanghai Composite Index (left)	the benchmark lending rate (%, right)
1990-12-31	127.61			1993-01-31	1198.48
1991-01-02	128.84			1993-02-28	1339.88
1991-01-03	130.14			1993-03-31	925.91
1991-01-04	131.44			1993-04-30	1358.78
1991-01-07	132.06			1993-05-31	935.48	0.0918
1991-01-08	132.68			1993-06-30	1007.05
1991-01-09	133.34			1993-07-31	881.07	0.1098
1991-01-10	133.97			1993-08-31	895.68
1991-01-11	134.6			1993-09-30	890.27
1991-01-14	134.67			1993-10-31	814.82
1991-01-15	134.74			1993-11-30	984.93
1991-01-16	134.24			1993-12-31	833.8
1991-01-17	134.25			1994-01-31	770.25
1991-01-18	134.24			1994-02-28	770.98
1991-01-21	134.24			1994-03-31	704.46
1991-01-22	133.72			1994-04-30	592.56
1991-01-23	133.17			1994-05-31	556.26
1991-01-24	132.61			1994-06-30	469.29
1991-01-25	132.05			1994-07-31	333.92
1991-01-28	131.46			1994-08-31	785.33
1991-01-29	130.95			1994-09-30	791.15
1991-01-30	130.44			1994-10-31	654.98
1991-01-31	129.97			1994-11-30	683.59
1991-02-01	129.51			1994-12-31	647.87
1991-02-04	129.05			1995-01-31	562.59
1991-02-05	128.58			1995-02-28	549.26
1991-02-06	129.14			1995-03-31	646.92
1991-02-07	129.79			1995-04-30	579.93
1991-02-08	130.38			1995-05-31	700.51
1991-02-11	130.97			1995-06-30	630.58
1991-02-12	131.35			1995-07-31	695.55
1991-02-13	131.92			1995-08-31	723.87
1991-02-14	132.53			1995-09-30	722.43
1991-02-19	133.13			1995-10-31	717.32
1991-02-20	133.67			1995-11-30	641.14
1991-02-21	134.28			1995-12-31	555.29
1991-02-22	134.87			1996-01-31	537.35
1991-02-25	134.4			1996-02-29	552.94
1991-02-26	133.93			1996-03-31	556.39
1991-02-27	133.47			1996-04-30	681.16
1991-02-28	133.01			1996-05-31	643.65	0.0918
1991-03-01	132.53			1996-06-30	804.251
1991-03-04	131.99			1996-07-31	822.477
1991-03-05	131.46			1996-08-31	809.938	0.0747
1991-03-06	130.94			1996-09-30	875.525
1991-03-07	130.41			1996-10-31	976.71
1991-03-08	129.89			1996-11-30	1032.95
1991-03-11	129.31			1996-12-31	917.018
1991-03-12	128.77			1997-01-31	964.742
1991-03-13	126.15			1997-02-28	1040.27
1991-03-14	125.63			1997-03-31	1234.62
1991-03-15	125.17			1997-04-30	1393.75
1991-03-18	124.71			1997-05-31	1285.18
1991-03-19	124.22			1997-06-30	1250.27
1991-03-20	123.66			1997-07-31	1189.76
1991-03-21	123.12			1997-08-31	1221.06
1991-03-22	122.62			1997-09-30	1097.38
1991-03-25	122.12			1997-10-31	1180.39	0.0567
1991-03-26	121.62			1997-11-30	1139.63
1991-03-27	121.12			1997-12-31	1194.1
1991-03-28	120.61			1998-01-31	1222.91
1991-03-29	120.19			1998-02-28	1206.53
1991-04-01	120.73			1998-03-31	1243.02	0.0522
1991-04-02	121.21			1998-04-30	1343.45
1991-04-03	121.71			1998-05-31	1411.21
1991-04-04	121.72			1998-06-30	1339.2
1991-04-05	121.54			1998-07-31	1316.92	0.0477
1991-04-08	121.09			1998-08-31	1150.22
1991-04-09	120.62			1998-09-30	1242.9
1991-04-10	120.16			1998-10-31	1217.32
1991-04-11	119.64			1998-11-30	1247.42
1991-04-12	119.21			1998-12-31	1146.7	0.0378
1991-04-15	118.77			1999-01-31	1134.67
1991-04-16	118.34			1999-02-28	1090.09
1991-04-17	117.9			1999-03-31	1158.05
1991-04-18	117.45			1999-04-30	1120.93
1991-04-19	117.08			1999-05-31	1279.33
1991-04-21		0.0756		1999-06-30	1689.43	0.0225
1991-04-22	116.63			1999-07-31	1601.46
1991-04-23	116.19			1999-08-31	1627.12
1991-04-24	115.79			1999-09-30	1570.7
1991-04-25	115.36			1999-10-31	1504.56
1991-04-26	115.56			1999-11-30	1434.97
1991-04-29	114.75			1999-12-31	1366.58
1991-04-30	113.94			2000-01-31	1535
1991-05-02	113.16			2000-02-29	1714.58
1991-05-03	112.41			2000-03-31	1800.22
1991-05-06	111.61			2000-04-30	1836.32
1991-05-07	110.82			2000-05-31	1894.55
1991-05-08	110.03			2000-06-30	1928.11
1991-05-09	109.29			2000-07-31	2023.54
1991-05-10	108.53			2000-08-31	2021.2
1991-05-13	107.84			2000-09-30	1910.16
1991-05-14	107.19			2000-10-31	1961.29
1991-05-15	106.57			2000-11-30	2070.61
1991-05-16	105.77			2000-12-31	2073.48
1991-05-17	106.75			2001-01-31	2065.61
1991-05-20	107.82			2001-02-28	1959.18
1991-05-21	108.81			2001-03-31	2112.78
1991-05-22	108.25			2001-04-30	2119.18
1991-05-23	109.08			2001-05-31	2214.26
1991-05-24	110.08			2001-06-30	2218.03
1991-05-27	110.66			2001-07-31	1920.32
1991-05-28	111.68			2001-08-31	1834.14
1991-05-29	112.75			2001-09-30	1764.87
1991-05-30	113.82			2001-10-31	1689.17
1991-05-31	114.83			2001-11-30	1747.99
1991-06-03	115.97			2001-12-31	1645.97
1991-06-04	117.12			2002-01-31	1491.66
1991-06-05	118.17			2002-02-28	1524.7	0.0198
1991-06-06	119.35			2002-03-31	1603.9
1991-06-07	120.47			2002-04-30	1667.75
1991-06-10	121.67			2002-05-31	1515.73
1991-06-11	122.89			2002-06-30	1732.76
1991-06-12	124.11			2002-07-31	1651.59
1991-06-13	125.34			2002-08-31	1666.62
1991-06-14	124.53			2002-09-30	1581.62
1991-06-17	125.77			2002-10-31	1507.5
1991-06-18	127.03			2002-11-30	1434.18
1991-06-19	128.29			2002-12-31	1357.65
1991-06-20	129.57			2003-01-31	1499.82
1991-06-21	130.86			2003-02-28	1511.93
1991-06-24	132.17			2003-03-31	1510.58
1991-06-25	133.49			2003-04-30	1521.44
1991-06-26	134.83			2003-05-31	1576.26
1991-06-27	136.19			2003-06-30	1486.02
1991-06-28	137.56			2003-07-31	1476.74
1991-07-01	136.85			2003-08-31	1421.98
1991-07-02	135.96			2003-09-30	1367.16
1991-07-03	135.27			2003-10-31	1348.3
1991-07-04	136.63			2003-11-30	1397.22
1991-07-05	135.96			2003-12-31	1497.04
1991-07-08	135.28			2004-01-31	1590.73
1991-07-09	134.64			2004-02-29	1675.07
1991-07-10	133.99			2004-03-31	1741.62
1991-07-11	133.38			2004-04-30	1595.59
1991-07-12	132.8			2004-05-31	1555.91
1991-07-15	133.14			2004-06-30	1399.16
1991-07-16	134.47			2004-07-31	1386.2
1991-07-17	135.81			2004-08-31	1342.06
1991-07-18	137.17			2004-09-30	1396.7
1991-07-19	136.7			2004-10-31	1320.54	0.0225
1991-07-22	138.07			2004-11-30	1340.77
1991-07-23	139.39			2004-12-31	1266.5
1991-07-24	140.68			2005-01-31	1191.82
1991-07-25	140.19			2005-02-28	1306
1991-07-26	140.66			2005-03-31	1181.24
1991-07-29	141.52			2005-04-30	1159.15
1991-07-30	142.39			2005-05-31	1060.74
1991-07-31	143.8			2005-06-30	1080.94
1991-08-01	145.24			2005-07-31	1083.03
1991-08-02	146.68			2005-08-31	1162.8
1991-08-05	148.15			2005-09-30	1155.61
1991-08-06	149.62			2005-10-31	1092.82
1991-08-07	151.12			2005-11-30	1099.26
1991-08-08	152.61			2005-12-31	1161.06
1991-08-09	154.1			2006-01-31	1258.05
1991-08-12	155.54			2006-02-28	1299.03
1991-08-13	157.07			2006-03-31	1298.3
1991-08-14	158.63			2006-04-30	1440.22
1991-08-15	160.21			2006-05-31	1641.3
1991-08-16	161.6			2006-06-30	1672.21
1991-08-19	163.21			2006-07-31	1612.73
1991-08-20	164.84			2006-08-31	1658.64	0.0252
1991-08-21	166.49			2006-09-30	1752.42
1991-08-22	168.16			2006-10-31	1837.99
1991-08-23	169.81			2006-11-30	2099.29
1991-08-26	171.51			2006-12-31	2675.47
1991-08-27	173.19			2007-01-31	2786.34
1991-08-28	174.92			2007-02-28	2881.07
1991-08-29	176.66			2007-03-31	3183.98	0.0279
1991-08-30	178.43			2007-04-30	3841.27
1991-09-02	180.22			2007-05-31	4109.65	0.0306
1991-09-03	181.97			2007-06-30	3820.7
1991-09-04	183.69			2007-07-31	4471.03	0.0333
1991-09-05	185.51			2007-08-31	5218.82	0.036
1991-09-06	187.36			2007-09-30	5552.3	0.0387
1991-09-09	189.24			2007-10-31	5954.77
1991-09-10	188.33			2007-11-30	4871.78
1991-09-11	187.22			2007-12-31	5261.56	0.0414
1991-09-12	186.22			2008-01-31	4383.39
1991-09-13	187.79			2008-02-29	4348.54
1991-09-16	189.66			2008-03-31	3472.71
1991-09-17	188.65			2008-04-30	3693.11
1991-09-18	187.63			2008-05-31	3433.35
1991-09-19	186.88			2008-06-30	2736.1
1991-09-20	185.92			2008-07-31	2775.72
1991-09-23	185			2008-08-31	2397.37
1991-09-24	184.08			2008-09-30	2293.78
1991-09-25	183.19			2008-10-31	1728.79	0.036
1991-09-26	182.33			2008-11-30	1871.16	0.0252
1991-09-27	181.82			2008-12-31	1820.81	0.0225
1991-09-30	180.92			2009-01-31	1990.66
1991-10-03	182.48			2009-02-28	2082.85
1991-10-04	184.29			2009-03-31	2373.21
1991-10-07	186			2009-04-30	2477.57
1991-10-08	187.49			2009-05-31	2632.93
1991-10-09	189.12			2009-06-30	2959.36
1991-10-10	191.01			2009-07-31	3412.06
1991-10-11	192.85			2009-08-31	2667.74
1991-10-14	194.67			2009-09-30	2779.43
1991-10-15	196.61			2009-10-31	2995.85
1991-10-16	198.57			2009-11-30	3195.3
1991-10-17	200.51			2009-12-31	3277.14
1991-10-18	202.51			2010-01-31	2989.29
1991-10-21	204.53			2010-02-28	3051.94
1991-10-22	206.53			2010-03-31	3109.11
1991-10-23	208.25			2010-04-30	2870.61
1991-10-24	210.07			2010-05-31	2592.15
1991-10-25	211.86			2010-06-30	2398.37
1991-10-28	213.98			2010-07-31	2637.5
1991-10-29	215.78			2010-08-31	2638.8
1991-10-30	216.43			2010-09-30	2655.66
1991-10-31	218.6			2010-10-31	2978.84	0.025
1991-11-01	220.72			2010-11-30	2820.18
1991-11-04	222.77			2010-12-31	2808.08	0.0275
1991-11-05	224.65			2011-01-31	2790.69
1991-11-06	226.88			2011-02-28	2905.05	0.03
1991-11-07	228.93			2011-03-31	2928.11
1991-11-08	231.22			2011-04-30	2911.51	0.0325
1991-11-11	233.55			2011-05-31	2743.47
1991-11-12	235.8			2011-06-30	2762.08
1991-11-13	236.67			2011-07-31	2701.73	0.035
1991-11-14	237.45			2011-08-31	2567.34
1991-11-15	238.25			2011-09-30	2359.22
1991-11-18	240.62			2011-10-31	2468.25
1991-11-19	242.24			2011-11-30	2333.41
1991-11-20	244.5			2011-12-31	2199.42
1991-11-21	246.31			2012-01-31	2292.61
1991-11-22	248.53			2012-02-29	2428.49
1991-11-25	250.85			2012-03-31	2262.79
1991-11-26	252.97			2012-04-30	2396.32
1991-11-27	255.45			2012-05-31	2372.23
1991-11-28	257.35			2012-06-30	2225.43	0.0325
1991-11-29	259.6			2012-07-31	2103.63	0.03
1991-12-02	262.19			2012-08-31	2047.52
1991-12-03	264.81			2012-09-30	2086.17
1991-12-04	265.77			2012-10-31	2068.88
1991-12-05	266.66			2012-11-30	1980.12
1991-12-06	269.35			2012-12-31	2269.13
1991-12-09	270.27			2013-01-31	2385.42
1991-12-10	272.91			2013-02-28	2365.59
1991-12-11	273.71			2013-03-31	2236.62
1991-12-12	274.41			2013-04-30	2177.91
1991-12-13	277			2013-05-31	2300.59
1991-12-16	277.85			2013-06-30	1979.21
1991-12-17	278.68			2013-07-31	1993.8
1991-12-18	279.51			2013-08-31	2098.38
1991-12-19	280.17			2013-09-30	2174.66
1991-12-20	282.83			2013-10-31	2141.61
1991-12-23	285.65			2013-11-30	2220.5
1991-12-24	286.22			2013-12-31	2115.98
1991-12-25	287.15			2014-01-31	2033.08
1991-12-26	288.03			2014-02-28	2056.3
1991-12-27	290.85			2014-03-31	2033.31
1991-12-30	291.71			2014-04-30	2026.36
1991-12-31	292.75			2014-05-31	2039.21
1992-01-02	293.75			2014-06-30	2048.33
1992-01-03	296.52			2014-07-31	2201.56
1992-01-06	297.68			2014-08-31	2217.2
1992-01-07	298.77			2014-09-30	2363.87
1992-01-08	299.66			2014-10-31	2420.18
1992-01-09	300.62			2014-11-30	2682.84	0.0275
1992-01-10	301.83			2014-12-31	3234.68
1992-01-13	303.06			2015-01-31	3210.36
1992-01-14	305.74			2015-02-28	3310.3
1992-01-15	306.63			2015-03-31	3747.9	0.025
1992-01-16	306.85			2015-04-30	4441.65
1992-01-17	307.38			2015-05-31	4611.74	0.0225
1992-01-20	307.39			2015-06-30	4277.22	0.02
1992-01-21	307.87			2015-07-31	3663.73
1992-01-22	307.95			2015-08-31	3205.99	0.0175
1992-01-23	308.53			2015-09-30	3052.78
1992-01-24	309.05			2015-10-31	3382.56	0.015
1992-01-27	311.61			2015-11-30	3445.4
1992-01-28	311.84			2015-12-31	3539.18
1992-01-29	312.42			2016-01-31	2737.6
1992-01-30	312.73			2016-02-29	2687.98
1992-01-31	313.24			2016-03-31	3003.91
1992-02-03	314.18			2016-04-30	2938.32
1992-02-07	314.72			2016-05-31	2916.62
1992-02-10	315.56			2016-06-30	2929.61
1992-02-11	316.43			2016-07-31	2979.34
1992-02-12	316.44			2016-08-31	3085.49
1992-02-13	317.04
1992-02-14	319.68			数据来源:Wind资讯
1992-02-17	319.77
1992-02-18	337.11
1992-02-19	342.41
1992-02-20	347.99
1992-02-21	359.59
1992-02-24	360.5
1992-02-25	360.37
1992-02-26	360.1
1992-02-27	362.45
1992-02-28	364.66
1992-03-02	365.39
1992-03-03	367
1992-03-04	368.32
1992-03-05	369.76
1992-03-06	371.76
1992-03-09	373.53
1992-03-10	375.23
1992-03-11	376.14
1992-03-12	376.92
1992-03-13	376.38
1992-03-16	377.05
1992-03-17	377.49
1992-03-18	377.66
1992-03-19	377.31
1992-03-20	377.99
1992-03-23	378.89
1992-03-24	378.69
1992-03-25	378.12
1992-03-26	379.13
1992-03-27	380.77
1992-03-30	381.44
1992-03-31	381.24
1992-04-01	381.01
1992-04-02	381.12
1992-04-03	381.33
1992-04-06	381.47
1992-04-07	381.93
1992-04-08	382.43
1992-04-09	381.65
1992-04-10	382.03
1992-04-13	391.11
1992-04-14	400.61
1992-04-15	406.72
1992-04-16	410.55
1992-04-17	414.42
1992-04-20	413.85
1992-04-21	410.06
1992-04-22	399.88
1992-04-23	407.25
1992-04-24	414.4
1992-04-27	424.58
1992-04-28	436.09
1992-04-29	444.16
1992-04-30	445.38
1992-05-04	453.62
1992-05-05	449.21
1992-05-06	449.96
1992-05-07	454.65
1992-05-08	468.11
1992-05-11	491.5
1992-05-12	506.53
1992-05-13	514.04
1992-05-14	523.36
1992-05-15	544.35
1992-05-18	571.82
1992-05-19	598.11
1992-05-20	616.99
1992-05-21	1266.49
1992-05-22	1339.99
1992-05-25	1421.57
1992-05-26	1301.35
1992-05-27	1193.17
1992-05-28	1160.17
1992-05-29	1234.71
1992-06-01	1183.24
1992-06-02	1141.02
1992-06-03	1059.07
1992-06-04	1104.46
1992-06-05	1105.76
1992-06-08	1093.46
1992-06-09	1126.62
1992-06-10	1187.02
1992-06-11	1178.3
1992-06-12	1171.71
1992-06-15	1171.85
1992-06-16	1166.7
1992-06-17	1169.57
1992-06-18	1168.43
1992-06-19	1171.94
1992-06-22	1169.9
1992-06-23	1158.17
1992-06-24	1151.06
1992-06-25	1160.23
1992-06-26	1164.67
1992-06-29	1169.51
1992-06-30	1191.19
1992-07-01	1194.18
1992-07-02	1187.48
1992-07-03	1189.16
1992-07-06	1201.01
1992-07-07	1206.46
1992-07-08	1185.5
1992-07-09	1178.53
1992-07-10	1188.62
1992-07-13	1136.33
1992-07-14	1114.05
1992-07-15	1107.69
1992-07-16	1124.64
1992-07-17	1125.56
1992-07-20	1098.82
1992-07-21	1082.39
1992-07-22	1035.66
1992-07-23	1014.57
1992-07-24	1142.02
1992-07-27	1149.33
1992-07-28	1105.95
1992-07-29	1087.12
1992-07-30	1057.4
1992-07-31	1052.07
1992-08-03	1031.55
1992-08-04	1035.63
1992-08-05	1012.55
1992-08-06	1002.17
1992-08-07	1005.23
1992-08-10	964.09
1992-08-11	863.41
1992-08-12	781.21
1992-08-13	850.94
1992-08-14	858.38
1992-08-17	939.46
1992-08-18	933.44
1992-08-19	939.51
1992-08-20	932.32
1992-08-21	916.25
1992-08-24	884.1
1992-08-25	849.57
1992-08-26	877.25
1992-08-27	863.77
1992-08-28	848.2
1992-08-31	823.27
1992-09-01	824.96
1992-09-02	787.67
1992-09-03	764.11
1992-09-04	753.58
1992-09-07	702.83
1992-09-08	640.12
1992-09-09	635.74
1992-09-10	692.78
1992-09-11	776.29
1992-09-14	734.98
1992-09-15	738.16
1992-09-16	769.04
1992-09-17	761.72
1992-09-18	754.4
1992-09-21	733.44
1992-09-22	722.7
1992-09-23	712.37
1992-09-24	730.57
1992-09-25	729.79
1992-09-28	724.7
1992-09-29	710.63
1992-09-30	702.32
1992-10-05	679.62
1992-10-06	674.24
1992-10-07	665.26
1992-10-08	643.69
1992-10-09	660.29
1992-10-12	690.57
1992-10-13	673.99
1992-10-14	663.75
1992-10-15	663.53
1992-10-16	664.75
1992-10-19	632.4
1992-10-20	616.29
1992-10-21	585.7
1992-10-22	539.8
1992-10-23	559.73
1992-10-26	506.94
1992-10-27	450.28
1992-10-28	463.21
1992-10-29	484.25
1992-10-30	507.25
1992-11-02	477.61
1992-11-03	479.81
1992-11-04	469.9
1992-11-05	462.63
1992-11-06	457.05
1992-11-09	428.61
1992-11-10	400.53
1992-11-11	410.16
1992-11-12	415.79
1992-11-13	414.09
1992-11-16	399.32
1992-11-17	393.52
1992-11-18	407.61
1992-11-19	398.95
1992-11-20	401.44
1992-11-23	410.39
1992-11-24	440.04
1992-11-25	571.63
1992-11-26	562.01
1992-11-27	637.67
1992-11-30	724.6
1992-12-01	716.74
1992-12-02	722.2
1992-12-03	808.2
1992-12-04	807.02
1992-12-07	793.25
1992-12-08	753.94
1992-12-09	676.45
1992-12-10	625.23
1992-12-11	722.28
1992-12-14	705.07
1992-12-15	682.24
1992-12-16	685.82
1992-12-17	707.82
1992-12-18	698.13
1992-12-21	731.68
1992-12-22	725.78
1992-12-23	732.05
1992-12-24	758.59
1992-12-25	764.28
1992-12-28	757.31
1992-12-29	768.91
1992-12-30	767.52
1992-12-31	780.39
1993-01-04	814.04
1993-01-05	858.72
1993-01-06	847.44
1993-01-07	868.97
1993-01-08	889.47
1993-01-11	977.42
1993-01-12	987.26
1993-01-13	1024.05
1993-01-14	1086.43
1993-01-15	1063.76
1993-01-18	1055.32
1993-01-19	991.83
1993-01-20	1043.31
1993-01-21	1074.26
1993-01-22	1100.31
1993-01-27	1162.44
1993-01-28	1150.37
1993-01-29	1198.48
1993-02-01	1278.5
1993-02-02	1310.58
1993-02-03	1300.56
1993-02-04	1371.58
1993-02-05	1332.96
1993-02-08	1393.17
1993-02-09	1474.92
1993-02-10	1454.46
1993-02-11	1397.38
1993-02-12	1458.76
1993-02-15	1536.82
1993-02-16	1513.48
1993-02-17	1504
1993-02-18	1508.22
1993-02-19	1499.74
1993-02-22	1456.29
1993-02-23	1367.36
1993-02-24	1264.96
1993-02-25	1410.36
1993-02-26	1339.88
1993-03-01	1199.73
1993-03-02	1245.11
1993-03-03	1231.77
1993-03-04	1159.13
1993-03-05	1109.54
1993-03-08	1209.65
1993-03-09	1137.79
1993-03-10	1188.97
1993-03-11	1261.8
1993-03-12	1236.37
1993-03-15	1171.73
1993-03-16	1222.55
1993-03-17	1202.85
1993-03-18	1184.48
1993-03-19	1174.99
1993-03-22	1036.92
1993-03-23	971.25
1993-03-24	956.97
1993-03-25	945.42
1993-03-26	1039.76
1993-03-29	970.45
1993-03-30	958.05
1993-03-31	925.91
1993-04-01	947.23
1993-04-02	944.01
1993-04-05	947.87
1993-04-06	1059.62
1993-04-07	1099.62
1993-04-08	1238.87
1993-04-09	1243.02
1993-04-12	1203.54
1993-04-13	1297.36
1993-04-14	1272.39
1993-04-15	1278.84
1993-04-16	1214.75
1993-04-19	1223.22
1993-04-20	1235.52
1993-04-21	1222.56
1993-04-22	1267.35
1993-04-23	1260.25
1993-04-26	1345.61
1993-04-27	1363.44
1993-04-28	1372.5
1993-04-29	1349.68
1993-04-30	1358.78
1993-05-03	1352.24
1993-05-04	1241.16
1993-05-05	1246.82
1993-05-06	1162.92
1993-05-07	1199.81
1993-05-10	1128.29
1993-05-11	1136.74
1993-05-12	1140.19
1993-05-13	1177.28
1993-05-14	1167.47
1993-05-15		0.0918
1993-05-17	1140.04
1993-05-18	1130.26
1993-05-19	1147.22
1993-05-20	1165.4
1993-05-21	1143.97
1993-05-24	1026.13
1993-05-25	997.95
1993-05-26	995.45
1993-05-27	963.61
1993-05-28	972.77
1993-05-31	935.48
1993-06-01	928.58
1993-06-02	1081.2
1993-06-03	1018.29
1993-06-04	1004.3
1993-06-07	1064.98
1993-06-08	1074.58
1993-06-09	1065.19
1993-06-10	1044.44
1993-06-11	1047
1993-06-14	1000.43
1993-06-15	1001.61
1993-06-16	1004.24
1993-06-17	998
1993-06-18	1005.98
1993-06-21	977.61
1993-06-22	981.13
1993-06-23	986.02
1993-06-24	980.17
1993-06-25	1006.64
1993-06-28	1002.42
1993-06-29	1028.44
1993-06-30	1007.05
1993-07-01	997.53
1993-07-02	986.98
1993-07-05	952.31
1993-07-06	897.64
1993-07-07	903.79
1993-07-08	896.16
1993-07-09	868.57
1993-07-11		0.1098
1993-07-12	845.52
1993-07-13	870.05
1993-07-14	836.39
1993-07-15	838.7
1993-07-16	846.87
1993-07-19	836.98
1993-07-20	808.21
1993-07-21	811.74
1993-07-22	815.53
1993-07-23	813.54
1993-07-26	787.81
1993-07-27	791.62
1993-07-28	798.33
1993-07-29	806.67
1993-07-30	881.07
1993-08-02	843.27
1993-08-03	832.72
1993-08-04	850.54
1993-08-05	849.3
1993-08-06	855.52
1993-08-09	885.27
1993-08-10	862.08
1993-08-11	883.02
1993-08-12	917.04
1993-08-13	947.26
1993-08-16	1023.87
1993-08-17	974.11
1993-08-18	947.93
1993-08-19	968.51
1993-08-20	946.54
1993-08-23	893.23
1993-08-24	894.44
1993-08-25	911.4
1993-08-26	903.91
1993-08-27	894.59
1993-08-30	899.27
1993-08-31	895.68
1993-09-01	893.97
1993-09-02	901.39
1993-09-03	922.69
1993-09-06	947.53
1993-09-07	909.04
1993-09-08	909.13
1993-09-09	901.66
1993-09-10	903.56
1993-09-13	879.24
1993-09-14	876.62
1993-09-15	880.78
1993-09-16	875.08
1993-09-17	881.41
1993-09-20	875
1993-09-21	890.23
1993-09-22	881.24
1993-09-23	884.02
1993-09-24	875.81
1993-09-27	880.98
1993-09-28	898.15
1993-09-29	886.12
1993-09-30	890.27
1993-10-04	892.55
1993-10-05	885.86
1993-10-06	885.04
1993-10-07	887.62
1993-10-08	874.76
1993-10-11	868.38
1993-10-12	871.42
1993-10-13	859.7
1993-10-14	855.04
1993-10-15	856.92
1993-10-18	835.25
1993-10-19	839.6
1993-10-20	843.85
1993-10-21	832.25
1993-10-22	818.81
1993-10-25	784.97
1993-10-26	783.23
1993-10-27	778.38
1993-10-28	824.66
1993-10-29	814.82
1993-11-01	816.71
1993-11-02	812.67
1993-11-03	805.71
1993-11-04	804.26
1993-11-05	814.39
1993-11-08	836.99
1993-11-09	846.15
1993-11-10	833.17
1993-11-11	848.27
1993-11-12	865.97
1993-11-15	890.46
1993-11-16	880.33
1993-11-17	887.65
1993-11-18	903.07
1993-11-19	924.67
1993-11-22	949.77
1993-11-23	957.95
1993-11-24	953.23
1993-11-25	986.69
1993-11-26	965.39
1993-11-29	972.96
1993-11-30	984.93
1993-12-01	974.8
1993-12-02	972.8
1993-12-03	980.67
1993-12-06	995.72
1993-12-07	1022.34
1993-12-08	1009.67
1993-12-09	984.9
1993-12-10	978.57
1993-12-13	950.77
1993-12-14	925.2
1993-12-15	940.61
1993-12-16	908.08
1993-12-17	901.7
1993-12-20	783.79
1993-12-21	840.34
1993-12-22	821.19
1993-12-23	833.77
1993-12-24	834.39
1993-12-27	839.9
1993-12-28	839.57
1993-12-29	821.16
1993-12-30	826.23
1993-12-31	833.8
1994-01-03	833.9
1994-01-04	832.69
1994-01-05	846.98
1994-01-06	869.33
1994-01-07	879.64
1994-01-10	900.3
1994-01-11	891.79
1994-01-12	888.04
1994-01-13	897.46
1994-01-14	849.23
1994-01-17	859.28
1994-01-18	835.06
1994-01-19	807.5
1994-01-20	802.61
1994-01-21	812.88
1994-01-24	839.2
1994-01-25	815.89
1994-01-26	812.41
1994-01-27	818.6
1994-01-28	799.26
1994-01-31	770.25
1994-02-01	755.15
1994-02-02	772.2
1994-02-03	780.17
1994-02-04	797.86
1994-02-14	779.91
1994-02-15	772.76
1994-02-16	776.1
1994-02-17	768.57
1994-02-18	769.18
1994-02-21	754.41
1994-02-22	768.17
1994-02-23	759.71
1994-02-24	758.84
1994-02-25	787.42
1994-02-28	770.98
1994-03-01	757.29
1994-03-02	742.06
1994-03-03	734.45
1994-03-04	726.3
1994-03-07	718.4
1994-03-08	711.27
1994-03-09	716.11
1994-03-10	698.89
1994-03-11	717.38
1994-03-14	788.42
1994-03-15	772.76
1994-03-16	793.87
1994-03-17	776.04
1994-03-18	765.22
1994-03-21	731.62
1994-03-22	739.31
1994-03-23	725.21
1994-03-24	724.3
1994-03-25	719.05
1994-03-28	702.23
1994-03-29	706.91
1994-03-30	706.34
1994-03-31	704.46
1994-04-01	698.84
1994-04-04	694.38
1994-04-05	682.75
1994-04-06	679.74
1994-04-07	677.31
1994-04-08	678.85
1994-04-11	659.05
1994-04-12	665.61
1994-04-13	656.79
1994-04-14	636.08
1994-04-15	626.79
1994-04-18	604.15
1994-04-19	572.73
1994-04-20	540.24
1994-04-21	582.43
1994-04-22	566.07
1994-04-25	560.8
1994-04-26	579.72
1994-04-27	598.5
1994-04-28	599.63
1994-04-29	592.56
1994-05-03	605.77
1994-05-04	619.58
1994-05-05	590.87
1994-05-06	585.8
1994-05-09	581.7
1994-05-10	595.38
1994-05-11	591.18
1994-05-12	582.16
1994-05-13	590.39
1994-05-16	592.57
1994-05-17	592.02
1994-05-18	583.32
1994-05-19	590.54
1994-05-20	594.22
1994-05-23	587.65
1994-05-24	590.46
1994-05-25	586.76
1994-05-26	577.46
1994-05-27	573.36
1994-05-30	544.26
1994-05-31	556.26
1994-06-01	545.05
1994-06-02	546.58
1994-06-03	548.75
1994-06-06	542.97
1994-06-07	529.76
1994-06-08	533.56
1994-06-09	523
1994-06-10	514.54
1994-06-13	492.03
1994-06-14	490.75
1994-06-15	496.11
1994-06-16	506.36
1994-06-17	527.85
1994-06-20	502.43
1994-06-21	498.07
1994-06-22	505.18
1994-06-23	500.39
1994-06-24	492.33
1994-06-27	472.1
1994-06-28	469.95
1994-06-29	468.2
1994-06-30	469.29
1994-07-01	458.37
1994-07-04	438.58
1994-07-05	443.61
1994-07-06	431.71
1994-07-07	425.98
1994-07-08	437.75
1994-07-11	428.15
1994-07-12	429.21
1994-07-13	437.62
1994-07-14	431.8
1994-07-15	413.93
1994-07-18	398.96
1994-07-19	400.48
1994-07-20	393.87
1994-07-21	380.9
1994-07-22	363.73
1994-07-25	375.39
1994-07-26	388.75
1994-07-27	371.1
1994-07-28	339.81
1994-07-29	333.92
1994-08-01	445.64
1994-08-02	432.61
1994-08-03	522.98
1994-08-04	562.77
1994-08-05	683.04
1994-08-08	711.8
1994-08-09	621.58
1994-08-10	739.66
1994-08-11	689.31
1994-08-12	689.66
1994-08-15	665.88
1994-08-16	693.01
1994-08-17	725.04
1994-08-18	748.56
1994-08-19	713.85
1994-08-22	681.8
1994-08-23	714.61
1994-08-24	705.71
1994-08-25	722.23
1994-08-26	707.41
1994-08-29	710.68
1994-08-30	756.2
1994-08-31	785.33
1994-09-01	790.19
1994-09-02	830.18
1994-09-05	940.61
1994-09-06	1004.92
1994-09-07	931.57
1994-09-08	972.84
1994-09-09	962.52
1994-09-12	1019.97
1994-09-13	1033.47
1994-09-14	974.86
1994-09-15	972.54
1994-09-16	978.99
1994-09-19	927.62
1994-09-20	914.39
1994-09-21	969.03
1994-09-22	918.44
1994-09-23	867.65
1994-09-26	880.6
1994-09-27	870.15
1994-09-28	912.38
1994-09-29	839.37
1994-09-30	791.15
1994-10-05	706.42
1994-10-06	660.5
1994-10-07	738.03
1994-10-10	698.93
1994-10-11	705.07
1994-10-12	711.01
1994-10-13	635.38
1994-10-14	663.75
1994-10-17	616.34
1994-10-18	624.52
1994-10-19	652.89
1994-10-20	718.99
1994-10-21	712.71
1994-10-24	785.85
1994-10-25	744.52
1994-10-26	686.31
1994-10-27	703.62
1994-10-28	677.45
1994-10-31	654.98
1994-11-01	673.79
1994-11-02	667.86
1994-11-03	717.36
1994-11-04	666.77
1994-11-07	674.67
1994-11-08	709.69
1994-11-09	723.91
1994-11-10	711.68
1994-11-11	731.16
1994-11-14	733.39
1994-11-15	705.43
1994-11-16	706.63
1994-11-17	697.17
1994-11-18	698.81
1994-11-21	699.1
1994-11-22	692.39
1994-11-23	679.61
1994-11-24	678.02
1994-11-25	685.33
1994-11-28	681.49
1994-11-29	687.56
1994-11-30	683.59
1994-12-01	682.3
1994-12-02	677.91
1994-12-05	663.13
1994-12-06	653.98
1994-12-07	652.85
1994-12-08	643.86
1994-12-09	640.67
1994-12-12	620.47
1994-12-13	636.68
1994-12-14	625.21
1994-12-15	666.68
1994-12-16	680.23
1994-12-19	653.37
1994-12-20	667.94
1994-12-21	672.47
1994-12-22	673.48
1994-12-23	677.84
1994-12-26	675.88
1994-12-27	660.88
1994-12-28	649.59
1994-12-29	645.06
1994-12-30	647.87
1995-01-03	639.88
1995-01-04	653.81
1995-01-05	646.89
1995-01-06	640.76
1995-01-09	625.97
1995-01-10	610.3
1995-01-11	613.13
1995-01-12	602.12
1995-01-13	597.84
1995-01-16	588.81
1995-01-17	587.94
1995-01-18	593.64
1995-01-19	571.72
1995-01-20	571.24
1995-01-23	553.44
1995-01-24	547.57
1995-01-25	555.77
1995-01-26	553.1
1995-01-27	562.59
1995-02-06	533.72
1995-02-07	532.49
1995-02-08	533.75
1995-02-09	553.35
1995-02-10	541.38
1995-02-13	548.84
1995-02-14	548.11
1995-02-15	542.84
1995-02-16	538.37
1995-02-17	533.76
1995-02-20	534.96
1995-02-21	541.14
1995-02-22	594.64
1995-02-23	589.12
1995-02-24	558.43
1995-02-27	561.27
1995-02-28	549.26
1995-03-01	556.95
1995-03-02	560.85
1995-03-03	577.22
1995-03-06	616.3
1995-03-07	632.96
1995-03-08	620.8
1995-03-09	605.59
1995-03-10	586.29
1995-03-13	586.23
1995-03-14	588.24
1995-03-15	572.6
1995-03-16	579.88
1995-03-17	593.52
1995-03-20	585.45
1995-03-21	591.95
1995-03-22	613.7
1995-03-23	611.13
1995-03-24	611.77
1995-03-27	629.36
1995-03-28	626.55
1995-03-29	637.15
1995-03-30	630.93
1995-03-31	646.92
1995-04-03	656.88
1995-04-04	660.16
1995-04-05	649.7
1995-04-06	659.06
1995-04-07	673.72
1995-04-10	667.39
1995-04-11	641.08
1995-04-12	644.74
1995-04-13	632.76
1995-04-14	640.04
1995-04-17	631.26
1995-04-18	625.52
1995-04-19	631.51
1995-04-20	645.2
1995-04-21	635.99
1995-04-24	619.73
1995-04-25	619.84
1995-04-26	601.83
1995-04-27	573.31
1995-04-28	579.93
1995-05-02	579.04
1995-05-03	580.38
1995-05-04	571.2
1995-05-05	574.17
1995-05-08	571.51
1995-05-09	578.5
1995-05-10	565.14
1995-05-11	568.06
1995-05-12	584.84
1995-05-15	582.04
1995-05-16	578.85
1995-05-17	582.89
1995-05-18	763.51
1995-05-19	855.81
1995-05-22	897.42
1995-05-23	750.3
1995-05-24	741.93
1995-05-25	696.85
1995-05-26	727.62
1995-05-29	710.59
1995-05-30	711
1995-05-31	700.51
1995-06-01	708.67
1995-06-02	716.82
1995-06-05	691.64
1995-06-06	689.13
1995-06-07	716.45
1995-06-08	695.93
1995-06-09	702.62
1995-06-12	698.72
1995-06-13	698.95
1995-06-14	689.22
1995-06-15	646.85
1995-06-16	646.54
1995-06-19	638.96
1995-06-20	640.66
1995-06-21	651.81
1995-06-22	644.47
1995-06-23	650.14
1995-06-26	653.4
1995-06-27	649.93
1995-06-28	647.64
1995-06-29	643.92
1995-06-30	630.58
1995-07-03	613.18
1995-07-04	620.62
1995-07-05	636.03
1995-07-06	637.77
1995-07-07	666.78
1995-07-10	666.24
1995-07-11	649.19
1995-07-12	648.91
1995-07-13	656.15
1995-07-14	652.8
1995-07-17	695.45
1995-07-18	715.47
1995-07-19	690.98
1995-07-20	690.3
1995-07-21	693.56
1995-07-24	709.92
1995-07-25	703.58
1995-07-26	691.12
1995-07-27	697.72
1995-07-28	695.42
1995-07-31	695.55
1995-08-01	715.4
1995-08-02	699.99
1995-08-03	703.44
1995-08-04	709.88
1995-08-07	718.08
1995-08-08	712.53
1995-08-09	717.46
1995-08-10	735.15
1995-08-11	744.99
1995-08-14	776.13
1995-08-15	751.48
1995-08-16	767.66
1995-08-17	769.45
1995-08-18	757.43
1995-08-21	739.06
1995-08-22	739.86
1995-08-23	729.89
1995-08-24	733.85
1995-08-25	727.58
1995-08-28	725.62
1995-08-29	722.08
1995-08-30	715.73
1995-08-31	723.87
1995-09-01	728.84
1995-09-04	737.89
1995-09-05	739.53
1995-09-06	753.75
1995-09-07	753.84
1995-09-08	751.08
1995-09-11	775.45
1995-09-12	763.69
1995-09-13	763.18
1995-09-14	758.13
1995-09-15	755.93
1995-09-18	757.4
1995-09-19	736.74
1995-09-20	726.14
1995-09-21	731.17
1995-09-22	730.01
1995-09-25	723.35
1995-09-26	728.86
1995-09-27	708.46
1995-09-28	711.19
1995-09-29	722.43
1995-10-04	717.79
1995-10-05	724.88
1995-10-06	719.96
1995-10-09	706.29
1995-10-10	708.63
1995-10-11	710.89
1995-10-12	704.4
1995-10-13	702.98
1995-10-16	701.34
1995-10-17	702.4
1995-10-18	716.83
1995-10-19	702.79
1995-10-20	726.29
1995-10-23	723.09
1995-10-24	723.57
1995-10-25	760.41
1995-10-26	731.47
1995-10-27	722.37
1995-10-30	722.78
1995-10-31	717.32
1995-11-01	723.39
1995-11-02	721.7
1995-11-03	727.78
1995-11-06	736.15
1995-11-07	729.69
1995-11-08	711.61
1995-11-09	711.2
1995-11-10	708.76
1995-11-13	688.7
1995-11-14	688.87
1995-11-15	692.2
1995-11-16	682.44
1995-11-17	676.19
1995-11-20	674.74
1995-11-21	678.42
1995-11-22	663.32
1995-11-23	658.37
1995-11-24	659.37
1995-11-27	645.03
1995-11-28	652.57
1995-11-29	641.59
1995-11-30	641.14
1995-12-01	633.81
1995-12-04	634.92
1995-12-05	637.22
1995-12-06	628.43
1995-12-07	631.84
1995-12-08	636.78
1995-12-11	619.26
1995-12-12	629.45
1995-12-13	613.8
1995-12-14	614.75
1995-12-15	603.89
1995-12-18	592.14
1995-12-19	592.06
1995-12-20	601.04
1995-12-21	597.43
1995-12-22	594.24
1995-12-25	580.03
1995-12-26	572.22
1995-12-27	570.4
1995-12-28	556.82
1995-12-29	555.29
1996-01-02	537.87
1996-01-03	542.42
1996-01-04	558.76
1996-01-05	536.37
1996-01-08	539.17
1996-01-09	558.62
1996-01-10	547.62
1996-01-11	545.64
1996-01-12	547.11
1996-01-15	551.04
1996-01-16	547.76
1996-01-17	537.31
1996-01-18	517.63
1996-01-19	523.51
1996-01-22	516.46
1996-01-23	519.6
1996-01-24	522.63
1996-01-25	521.37
1996-01-26	525.57
1996-01-29	529.14
1996-01-30	532.57
1996-01-31	537.35
1996-02-01	536.68
1996-02-02	536.04
1996-02-05	522.85
1996-02-06	520.69
1996-02-07	524.3
1996-02-08	521.86
1996-02-09	525.41
1996-02-12	523.85
1996-02-13	529.58
1996-02-14	529.25
1996-02-15	536.98
1996-02-16	552.94
1996-03-04	601.98
1996-03-05	587.06
1996-03-06	559.7
1996-03-07	569.33
1996-03-08	573.13
1996-03-11	568.12
1996-03-12	563.88
1996-03-13	563.2
1996-03-14	562.3
1996-03-15	562.39
1996-03-18	567.87
1996-03-19	566.55
1996-03-20	569.67
1996-03-21	569.76
1996-03-22	570.18
1996-03-25	570.24
1996-03-26	563.52
1996-03-27	562.35
1996-03-28	554.04
1996-03-29	556.39
1996-04-01	566.19
1996-04-02	557.21
1996-04-03	560.98
1996-04-04	563.19
1996-04-05	582.53
1996-04-08	581.38
1996-04-09	578.07
1996-04-10	579.82
1996-04-11	583.38
1996-04-12	586.96
1996-04-15	584.67
1996-04-16	590.85
1996-04-17	593.38
1996-04-18	600.28
1996-04-19	618.12
1996-04-22	613.97
1996-04-23	623.77
1996-04-24	664.65
1996-04-25	652.67
1996-04-26	707.61
1996-04-29	738.62
1996-04-30	681.16
1996-05-01		0.0918
1996-05-02	654.43
1996-05-03	650.04
1996-05-06	671.28
1996-05-07	661.16
1996-05-08	661.27
1996-05-09	656.9
1996-05-10	661.47
1996-05-13	666.1
1996-05-14	665.41
1996-05-15	682.05
1996-05-16	683.07
1996-05-17	711.93
1996-05-20	703.084
1996-05-21	661.852
1996-05-22	668.621
1996-05-23	642.673
1996-05-24	639.802
1996-05-27	637.959
1996-05-28	646.912
1996-05-29	650.555
1996-05-30	636.364
1996-05-31	643.65
1996-06-03	641.092
1996-06-04	651.511
1996-06-05	696.97
1996-06-06	702.637
1996-06-07	727.341
1996-06-10	764.386
1996-06-11	752.26
1996-06-12	755.772
1996-06-13	768.681
1996-06-14	777.275
1996-06-17	751.996
1996-06-18	793.564
1996-06-19	796.911
1996-06-20	793.585
1996-06-21	796.108
1996-06-24	793.339
1996-06-25	780.65
1996-06-26	801.463
1996-06-27	806.461
1996-06-28	804.251
1996-07-01	761.115
1996-07-02	759.713
1996-07-03	786.134
1996-07-04	785.429
1996-07-05	785.379
1996-07-08	807.339
1996-07-09	817.612
1996-07-10	820.046
1996-07-11	792.068
1996-07-12	796.41
1996-07-15	789.158
1996-07-16	823.08
1996-07-17	808.99
1996-07-18	818.044
1996-07-19	856.928
1996-07-22	884.939
1996-07-23	871.487
1996-07-24	887.596
1996-07-25	868.159
1996-07-26	845.123
1996-07-29	855.421
1996-07-30	836.932
1996-07-31	822.477
1996-08-01	835.105
1996-08-02	838.875
1996-08-05	853.193
1996-08-06	862.223
1996-08-07	867.267
1996-08-08	875.999
1996-08-09	871.604
1996-08-12	886.046
1996-08-13	874.805
1996-08-14	871.645
1996-08-15	865.827
1996-08-16	853.87
1996-08-19	835.209
1996-08-20	822.442
1996-08-21	833.606
1996-08-22	818.196
1996-08-23	803.693	0.0747
1996-08-26	773.068
1996-08-27	787.467
1996-08-28	796.839
1996-08-29	788.734
1996-08-30	809.938
1996-09-02	804.778
1996-09-03	800.223
1996-09-04	812.015
1996-09-05	814.383
1996-09-06	801.234
1996-09-09	793.586
1996-09-10	764.449
1996-09-11	769.245
1996-09-12	757.087
1996-09-13	779.069
1996-09-16	778.293
1996-09-17	776.479
1996-09-18	760.756
1996-09-19	769.099
1996-09-20	805.538
1996-09-23	851.986
1996-09-24	849.924
1996-09-25	835.181
1996-09-26	854.664
1996-09-27	875.525
1996-10-03	865.486
1996-10-04	863.459
1996-10-07	864.663
1996-10-08	877.607
1996-10-09	874.011
1996-10-10	904.095
1996-10-11	909.894
1996-10-14	940.786
1996-10-15	937.293
1996-10-16	933.883
1996-10-17	952.322
1996-10-18	939.932
1996-10-21	964.392
1996-10-22	976.471
1996-10-23	1010.83
1996-10-24	1007.91
1996-10-25	1012.67
1996-10-28	1022.86
1996-10-29	1017.52
1996-10-30	958.939
1996-10-31	976.71
1996-11-01	930.789
1996-11-04	945.117
1996-11-05	928.029
1996-11-06	915.051
1996-11-07	928.141
1996-11-08	919.674
1996-11-11	933.969
1996-11-12	943.003
1996-11-13	940.522
1996-11-14	953.19
1996-11-15	950.827
1996-11-18	1004.69
1996-11-19	1015.96
1996-11-20	1014.92
1996-11-21	940.773
1996-11-22	951.832
1996-11-25	976.55
1996-11-26	967.589
1996-11-27	980.381
1996-11-28	992.639
1996-11-29	1032.95
1996-12-02	1134.52
1996-12-03	1122.99
1996-12-04	1169.92
1996-12-05	1212.08
1996-12-06	1212.89
1996-12-09	1247.66
1996-12-10	1230.25
1996-12-11	1244.9
1996-12-12	1177.14
1996-12-13	1110.04
1996-12-16	1000.02
1996-12-17	905.579
1996-12-18	972.73
1996-12-19	902.423
1996-12-20	885.238
1996-12-23	902.014
1996-12-24	865.577
1996-12-25	895.177
1996-12-26	924.235
1996-12-27	922.348
1996-12-30	934.213
1996-12-31	917.018
1997-01-02	919.435
1997-01-03	899.613
1997-01-06	876.495
1997-01-07	898.171
1997-01-08	896.408
1997-01-09	906.975
1997-01-10	918.401
1997-01-13	929.521
1997-01-14	907.85
1997-01-15	916.718
1997-01-16	915.006
1997-01-17	919.851
1997-01-20	933.28
1997-01-21	929.113
1997-01-22	942.436
1997-01-23	945.8
1997-01-24	953.918
1997-01-27	959.057
1997-01-28	956.311
1997-01-29	962.102
1997-01-30	960.171
1997-01-31	964.742
1997-02-17	982.404
1997-02-18	894.847
1997-02-19	962.691
1997-02-20	965.082
1997-02-21	1017.13
1997-02-24	1009.56
1997-02-25	1017.96
1997-02-26	1031.51
1997-02-27	1025.3
1997-02-28	1040.27
1997-03-03	1063.05
1997-03-04	1068.16
1997-03-05	1052.15
1997-03-06	1079.13
1997-03-07	1077.72
1997-03-10	1099.68
1997-03-11	1109.73
1997-03-12	1126.16
1997-03-13	1117.28
1997-03-14	1125.8
1997-03-17	1158.48
1997-03-18	1162.63
1997-03-19	1161.27
1997-03-20	1120.72
1997-03-21	1167.17
1997-03-24	1191.73
1997-03-25	1197.84
1997-03-26	1215.31
1997-03-27	1214.26
1997-03-28	1202.67
1997-03-31	1234.62
1997-04-01	1241.03
1997-04-02	1233.85
1997-04-03	1246.03
1997-04-04	1260.96
1997-04-07	1276.41
1997-04-08	1247.26
1997-04-09	1286.85
1997-04-10	1281.89
1997-04-11	1278.53
1997-04-14	1316.92
1997-04-15	1324.96
1997-04-16	1327.78
1997-04-17	1323.37
1997-04-18	1338.03
1997-04-21	1362.08
1997-04-22	1365.5
1997-04-23	1378.84
1997-04-24	1380.28
1997-04-25	1364.97
1997-04-28	1352
1997-04-29	1376.77
1997-04-30	1393.75
1997-05-05	1448.93
1997-05-06	1482.99
1997-05-07	1495.46
1997-05-08	1405.18
1997-05-09	1467.23
1997-05-12	1500.4
1997-05-13	1464.28
1997-05-14	1379.22
1997-05-15	1417.67
1997-05-16	1315.92
1997-05-19	1344.61
1997-05-20	1381.12
1997-05-21	1354.88
1997-05-22	1235.22
1997-05-23	1254.27
1997-05-26	1251.55
1997-05-27	1281.74
1997-05-28	1270.35
1997-05-29	1263.35
1997-05-30	1285.18
1997-06-02	1336.28
1997-06-03	1338.76
1997-06-04	1361.19
1997-06-05	1360.23
1997-06-06	1275.3
1997-06-09	1274.92
1997-06-10	1241.74
1997-06-11	1220.39
1997-06-12	1212.77
1997-06-13	1243.98
1997-06-16	1261.47
1997-06-17	1245.93
1997-06-18	1232.68
1997-06-19	1230.74
1997-06-20	1291.2
1997-06-23	1283.49
1997-06-24	1303.93
1997-06-25	1297.59
1997-06-26	1284.46
1997-06-27	1250.27
1997-07-02	1199.06
1997-07-03	1150.62
1997-07-04	1159.34
1997-07-07	1096.82
1997-07-08	1109.67
1997-07-09	1120.84
1997-07-10	1120.15
1997-07-11	1154.79
1997-07-14	1185.72
1997-07-15	1200.11
1997-07-16	1190.83
1997-07-17	1197.23
1997-07-18	1209.86
1997-07-21	1193.53
1997-07-22	1208.25
1997-07-23	1198.86
1997-07-24	1174.22
1997-07-25	1170.86
1997-07-28	1141.78
1997-07-29	1153.23
1997-07-30	1179.42
1997-07-31	1189.76
1997-08-01	1192.83
1997-08-04	1200.33
1997-08-05	1196.27
1997-08-06	1171.94
1997-08-07	1199.24
1997-08-08	1206.05
1997-08-11	1184.08
1997-08-12	1146.81
1997-08-13	1120.13
1997-08-14	1168.11
1997-08-15	1143.06
1997-08-18	1134.63
1997-08-19	1132.9
1997-08-20	1144.64
1997-08-21	1164.55
1997-08-22	1171.83
1997-08-25	1184.1
1997-08-26	1194.04
1997-08-27	1198.51
1997-08-28	1213.89
1997-08-29	1221.06
1997-09-01	1229.87
1997-09-02	1226.3
1997-09-03	1240.82
1997-09-04	1251.3
1997-09-05	1251.55
1997-09-08	1255.23
1997-09-09	1231.03
1997-09-10	1256.04
1997-09-11	1242.71
1997-09-12	1208.7
1997-09-15	1179.29
1997-09-16	1187.22
1997-09-17	1167.56
1997-09-18	1172.37
1997-09-19	1184.52
1997-09-22	1103.97
1997-09-23	1041.96
1997-09-24	1110.01
1997-09-25	1117.01
1997-09-26	1109.63
1997-09-29	1084.07
1997-09-30	1097.38
1997-10-06	1098.9
1997-10-07	1102.57
1997-10-08	1134.87
1997-10-09	1122.47
1997-10-10	1130.79
1997-10-13	1119.82
1997-10-14	1117.93
1997-10-15	1125.78
1997-10-16	1150.31
1997-10-17	1176.49
1997-10-20	1187.37
1997-10-21	1191.87
1997-10-22	1177.52
1997-10-23	1173.36	0.0567
1997-10-24	1178.31
1997-10-27	1235.83
1997-10-28	1177.92
1997-10-29	1184.09
1997-10-30	1174.85
1997-10-31	1180.39
1997-11-03	1180.85
1997-11-04	1184.7
1997-11-05	1194.04
1997-11-06	1181.12
1997-11-07	1195.14
1997-11-10	1185.78
1997-11-11	1186.63
1997-11-12	1174.19
1997-11-13	1185.02
1997-11-14	1197.83
1997-11-17	1191.33
1997-11-18	1183.35
1997-11-19	1181.63
1997-11-20	1172.43
1997-11-21	1158.56
1997-11-24	1124.94
1997-11-25	1125.53
1997-11-26	1143.82
1997-11-27	1122.52
1997-11-28	1139.63
1997-12-01	1133.09
1997-12-02	1130.17
1997-12-03	1122.55
1997-12-04	1135.87
1997-12-05	1136.2
1997-12-08	1139.36
1997-12-09	1148.17
1997-12-10	1157.84
1997-12-11	1159.17
1997-12-12	1153.84
1997-12-15	1168.03
1997-12-16	1174.8
1997-12-17	1146.52
1997-12-18	1154.17
1997-12-19	1160.77
1997-12-22	1169.01
1997-12-23	1171.25
1997-12-24	1169.66
1997-12-25	1181.28
1997-12-26	1191.92
1997-12-29	1186.61
1997-12-30	1181.14
1997-12-31	1194.1
1998-01-05	1220.47
1998-01-06	1233.62
1998-01-07	1244.07
1998-01-08	1237.16
1998-01-09	1239.9
1998-01-12	1226.97
1998-01-13	1167.65
1998-01-14	1202.21
1998-01-15	1215.43
1998-01-16	1213.96
1998-01-19	1213.13
1998-01-20	1203.71
1998-01-21	1200.2
1998-01-22	1204.43
1998-01-23	1222.91
1998-02-09	1248.04
1998-02-10	1236.51
1998-02-11	1250.24
1998-02-12	1246.3
1998-02-13	1245.91
1998-02-16	1236.24
1998-02-17	1238.5
1998-02-18	1229.83
1998-02-19	1232.58
1998-02-20	1226.02
1998-02-23	1208.6
1998-02-24	1208.22
1998-02-25	1194.67
1998-02-26	1206.67
1998-02-27	1206.53
1998-03-02	1188.31
1998-03-03	1201.79
1998-03-04	1213.25
1998-03-05	1207.54
1998-03-06	1206.45
1998-03-09	1200.83
1998-03-10	1199.83
1998-03-11	1190.04
1998-03-12	1178.97
1998-03-13	1184.96
1998-03-16	1188.48
1998-03-17	1202.84
1998-03-18	1193.91
1998-03-19	1188.71
1998-03-20	1187.5
1998-03-23	1179.87
1998-03-24	1194.02
1998-03-25	1191.55	0.0522
1998-03-26	1188.87
1998-03-27	1223.57
1998-03-30	1249.43
1998-03-31	1243.02
1998-04-01	1254.96
1998-04-02	1269.02
1998-04-03	1286.08
1998-04-06	1306.38
1998-04-07	1303.14
1998-04-08	1322.79
1998-04-09	1297.22
1998-04-10	1311.51
1998-04-13	1318.75
1998-04-14	1313.72
1998-04-15	1324.71
1998-04-16	1316.25
1998-04-17	1298.11
1998-04-20	1296.01
1998-04-21	1305.22
1998-04-22	1332.18
1998-04-23	1324.56
1998-04-24	1315.17
1998-04-27	1310.38
1998-04-28	1332.99
1998-04-29	1332.5
1998-04-30	1343.45
1998-05-04	1352.93
1998-05-05	1352.52
1998-05-06	1348.41
1998-05-07	1327.87
1998-05-08	1357.6
1998-05-11	1354.61
1998-05-12	1349.65
1998-05-13	1369.26
1998-05-14	1367.13
1998-05-15	1368.09
1998-05-18	1368.18
1998-05-19	1362.29
1998-05-20	1357.43
1998-05-21	1366.66
1998-05-22	1375.82
1998-05-25	1389.37
1998-05-26	1390.42
1998-05-27	1399.54
1998-05-28	1397.89
1998-05-29	1411.21
1998-06-01	1415.58
1998-06-02	1413.08
1998-06-03	1420
1998-06-04	1406.3
1998-06-05	1408.61
1998-06-08	1403.73
1998-06-09	1369.65
1998-06-10	1368.3
1998-06-11	1347.68
1998-06-12	1383.39
1998-06-15	1365.34
1998-06-16	1348.59
1998-06-17	1348.94
1998-06-18	1370.68
1998-06-19	1392.88
1998-06-22	1399.36
1998-06-23	1397.96
1998-06-24	1401.74
1998-06-25	1382.04
1998-06-26	1385.62
1998-06-29	1361.43
1998-06-30	1339.2
1998-07-01	1316.44	0.0477
1998-07-02	1331.65
1998-07-03	1335.12
1998-07-06	1315.28
1998-07-07	1324.4
1998-07-08	1338.98
1998-07-09	1343.23
1998-07-10	1360.62
1998-07-13	1358.81
1998-07-14	1336.56
1998-07-15	1335.47
1998-07-16	1325.63
1998-07-17	1314.71
1998-07-20	1287.07
1998-07-21	1313.01
1998-07-22	1299.15
1998-07-23	1316.27
1998-07-24	1326.82
1998-07-27	1321.9
1998-07-28	1317.95
1998-07-29	1311.94
1998-07-30	1315.3
1998-07-31	1316.92
1998-08-03	1302.1
1998-08-04	1293.46
1998-08-05	1307.44
1998-08-06	1294.16
1998-08-07	1271.07
1998-08-10	1234.58
1998-08-11	1207.67
1998-08-12	1190.55
1998-08-13	1204.18
1998-08-14	1168.03
1998-08-17	1070.41
1998-08-18	1071.3
1998-08-19	1126.08
1998-08-20	1149.91
1998-08-21	1177.62
1998-08-24	1178.55
1998-08-25	1179.07
1998-08-26	1160.29
1998-08-27	1145.22
1998-08-28	1129.72
1998-08-31	1150.22
1998-09-01	1143.12
1998-09-02	1136.89
1998-09-03	1147.2
1998-09-04	1163.53
1998-09-07	1178.38
1998-09-08	1167.6
1998-09-09	1190.68
1998-09-10	1213.67
1998-09-11	1218.01
1998-09-14	1239.61
1998-09-15	1230.13
1998-09-16	1252.14
1998-09-17	1233.7
1998-09-18	1207
1998-09-21	1222.38
1998-09-22	1222.63
1998-09-23	1229.86
1998-09-24	1199.06
1998-09-25	1221.58
1998-09-28	1230.21
1998-09-29	1231.75
1998-09-30	1242.9
1998-10-05	1234.78
1998-10-06	1217.46
1998-10-07	1213.79
1998-10-08	1228.71
1998-10-09	1236.93
1998-10-12	1247.15
1998-10-13	1244.07
1998-10-14	1240.6
1998-10-15	1254.81
1998-10-16	1251.53
1998-10-19	1246.24
1998-10-20	1243.64
1998-10-21	1207.83
1998-10-22	1216.09
1998-10-23	1217.43
1998-10-26	1208.27
1998-10-27	1216.79
1998-10-28	1225.93
1998-10-29	1216.76
1998-10-30	1217.32
1998-11-02	1223.48
1998-11-03	1236.87
1998-11-04	1235.8
1998-11-05	1253.28
1998-11-06	1259.77
1998-11-09	1283.12
1998-11-10	1286.56
1998-11-11	1286.2
1998-11-12	1282.99
1998-11-13	1282.51
1998-11-16	1293.74
1998-11-17	1290.6
1998-11-18	1285.5
1998-11-19	1275.61
1998-11-20	1275.37
1998-11-23	1273.79
1998-11-24	1278.92
1998-11-25	1263.85
1998-11-26	1252.82
1998-11-27	1245.08
1998-11-30	1247.42
1998-12-01	1234.36
1998-12-02	1236.97
1998-12-03	1232.51
1998-12-04	1219.2
1998-12-07	1209.54	0.0378
1998-12-08	1223.26
1998-12-09	1224.09
1998-12-10	1204.63
1998-12-11	1214.21
1998-12-14	1196.3
1998-12-15	1194.84
[truncated: 3,640 more rows]

## Sheet: CPI  and interest rate
	CPI (%, left)	the benchmark lending rate (%, right)
1993-01-31	0.103
1993-02-28	0.105
1993-03-31	0.122
1993-04-30	0.126
1993-05-31	0.14	0.0918
1993-06-30	0.151
1993-07-31	0.162	0.1098
1993-08-31	0.16
1993-09-30	0.157
1993-10-31	0.159
1993-11-30	0.167
1993-12-31	0.188
1994-01-31	0.211
1994-02-28	0.232
1994-03-31	0.224
1994-04-30	0.217
1994-05-31	0.213
1994-06-30	0.226
1994-07-31	0.24
1994-08-31	0.258
1994-09-30	0.273
1994-10-31	0.277
1994-11-30	0.275
1994-12-31	0.255
1995-01-31	0.241
1995-02-28	0.224
1995-03-31	0.213
1995-04-30	0.207
1995-05-31	0.203
1995-06-30	0.182
1995-07-31	0.167
1995-08-31	0.145
1995-09-30	0.132
1995-10-31	0.121
1995-11-30	0.112
1995-12-31	0.101
1996-01-31	0.09
1996-02-29	0.093
1996-03-31	0.098
1996-04-30	0.097
1996-05-31	0.089	0.0918
1996-06-30	0.086
1996-07-31	0.083
1996-08-31	0.081	0.0747
1996-09-30	0.074
1996-10-31	0.07
1996-11-30	0.069
1996-12-31	0.07
1997-01-31	0.059
1997-02-28	0.056
1997-03-31	0.04
1997-04-30	0.032
1997-05-31	0.028
1997-06-30	0.028
1997-07-31	0.027
1997-08-31	0.019
1997-09-30	0.018
1997-10-31	0.015	0.0567
1997-11-30	0.011
1997-12-31	0.004
1998-01-31	0.003
1998-02-28	-0.001
1998-03-31	0.007	0.0522
1998-04-30	-0.003
1998-05-31	-0.01
1998-06-30	-0.013
1998-07-31	-0.014	0.0477
1998-08-31	-0.014
1998-09-30	-0.015
1998-10-31	-0.011
1998-11-30	-0.012
1998-12-31	-0.01	0.0378
1999-01-31	-0.012
1999-02-28	-0.013
1999-03-31	-0.018
1999-04-30	-0.022
1999-05-31	-0.022
1999-06-30	-0.021	0.0225
1999-07-31	-0.014
1999-08-31	-0.013
1999-09-30	-0.008
1999-10-31	-0.006
1999-11-30	-0.009
1999-12-31	-0.01
2000-01-31	-0.002
2000-02-29	0.007
2000-03-31	-0.002
2000-04-30	-0.003
2000-05-31	0.001
2000-06-30	0.005
2000-07-31	0.005
2000-08-31	0.003
2000-09-30	0
2000-10-31	0
2000-11-30	0.013
2000-12-31	0.015
2001-01-31	0.012
2001-02-28	0
2001-03-31	0.008
2001-04-30	0.016
2001-05-31	0.017
2001-06-30	0.014
2001-07-31	0.015
2001-08-31	0.01
2001-09-30	-0.001
2001-10-31	0.002
2001-11-30	-0.003
2001-12-31	-0.003
2002-01-31	-0.01
2002-02-28	0	0.0198
2002-03-31	-0.008
2002-04-30	-0.013
2002-05-31	-0.011
2002-06-30	-0.008
2002-07-31	-0.009
2002-08-31	-0.007
2002-09-30	-0.007
2002-10-31	-0.008
2002-11-30	-0.007
2002-12-31	-0.004
2003-01-31	0.004
2003-02-28	0.002
2003-03-31	0.009
2003-04-30	0.01
2003-05-31	0.007
2003-06-30	0.003
2003-07-31	0.005
2003-08-31	0.009
2003-09-30	0.011
2003-10-31	0.018
2003-11-30	0.03
2003-12-31	0.032
2004-01-31	0.032
2004-02-29	0.021
2004-03-31	0.03
2004-04-30	0.038
2004-05-31	0.044
2004-06-30	0.05
2004-07-31	0.053
2004-08-31	0.053
2004-09-30	0.052
2004-10-31	0.043	0.0225
2004-11-30	0.028
2004-12-31	0.024
2005-01-31	0.019
2005-02-28	0.039
2005-03-31	0.027
2005-04-30	0.018
2005-05-31	0.018
2005-06-30	0.016
2005-07-31	0.018
2005-08-31	0.013
2005-09-30	0.009
2005-10-31	0.012
2005-11-30	0.013
2005-12-31	0.016
2006-01-31	0.019
2006-02-28	0.009
2006-03-31	0.008
2006-04-30	0.012
2006-05-31	0.014
2006-06-30	0.015
2006-07-31	0.01
2006-08-31	0.013	0.0252
2006-09-30	0.015
2006-10-31	0.014
2006-11-30	0.019
2006-12-31	0.028
2007-01-31	0.022
2007-02-28	0.027
2007-03-31	0.033	0.0279
2007-04-30	0.03
2007-05-31	0.034	0.0306
2007-06-30	0.044
2007-07-31	0.056	0.0333
2007-08-31	0.065	0.036
2007-09-30	0.062	0.0387
2007-10-31	0.065
2007-11-30	0.069
2007-12-31	0.065	0.0414
2008-01-31	0.071
2008-02-29	0.087
2008-03-31	0.083
2008-04-30	0.085
2008-05-31	0.077
2008-06-30	0.071
2008-07-31	0.063
2008-08-31	0.049
2008-09-30	0.046
2008-10-31	0.04	0.036
2008-11-30	0.024	0.0252
2008-12-31	0.012	0.0225
2009-01-31	0.01
2009-02-28	-0.016
2009-03-31	-0.012
2009-04-30	-0.015
2009-05-31	-0.014
2009-06-30	-0.017
2009-07-31	-0.018
2009-08-31	-0.012
2009-09-30	-0.008
2009-10-31	-0.005
2009-11-30	0.006
2009-12-31	0.019
2010-01-31	0.015
2010-02-28	0.027
2010-03-31	0.024
2010-04-30	0.028
2010-05-31	0.031
2010-06-30	0.029
2010-07-31	0.033
2010-08-31	0.035
2010-09-30	0.036
2010-10-31	0.044	0.025
2010-11-30	0.051
2010-12-31	0.046	0.0275
2011-01-31	0.049
2011-02-28	0.04944	0.03
2011-03-31	0.05383
2011-04-30	0.05344	0.0325
2011-05-31	0.05515
2011-06-30	0.06355
2011-07-31	0.06451	0.035
2011-08-31	0.06151
2011-09-30	0.06067
2011-10-31	0.05495
2011-11-30	0.04225
2011-12-31	0.0407
2012-01-31	0.045
2012-02-29	0.032
2012-03-31	0.036
2012-04-30	0.034
2012-05-31	0.03
2012-06-30	0.022	0.0325
2012-07-31	0.018	0.03
2012-08-31	0.02
2012-09-30	0.019
2012-10-31	0.017
2012-11-30	0.02
2012-12-31	0.025
2013-01-31	0.020305
2013-02-28	0.032198
2013-03-31	0.020696
2013-04-30	0.023861
2013-05-31	0.020981
2013-06-30	0.026684
2013-07-31	0.026741
2013-08-31	0.025666
2013-09-30	0.030519
2013-10-31	0.032058
2013-11-30	0.03018
2013-12-31	0.024987

## Sheet: stock index and CBC
	the Shanghai Composite Index (left)	indicator of central bank communication (right)
2004-01-31	1590.73
2004-02-29	1675.07	0
2004-03-31	1741.62
2004-04-30	1595.59
2004-05-31	1555.91
2004-06-30	1399.16
2004-07-31	1386.2
2004-08-31	1342.06
2004-09-30	1396.7
2004-10-31	1320.54
2004-11-30	1340.77	0
2004-12-31	1266.5
2005-01-31	1191.82
2005-02-28	1306
2005-03-31	1181.24
2005-04-30	1159.15
2005-05-31	1060.74
2005-06-30	1080.94
2005-07-31	1083.03
2005-08-31	1162.8
2005-09-30	1155.61
2005-10-31	1092.82
2005-11-30	1099.26
2005-12-31	1161.06
2006-01-31	1258.05
2006-02-28	1299.03
2006-03-31	1298.3
2006-04-30	1440.22
2006-05-31	1641.3
2006-06-30	1672.21	1
2006-07-31	1612.73
2006-08-31	1658.64
2006-09-30	1752.42
2006-10-31	1837.99
2006-11-30	2099.29
2006-12-31	2675.47
2007-01-31	2786.34	0
2007-02-28	2881.07
2007-03-31	3183.98	0
2007-04-30	3841.27
2007-05-31	4109.65
2007-06-30	3820.7	1
2007-07-31	4471.03
2007-08-31	5218.82
2007-09-30	5552.3
2007-10-31	5954.77	1
2007-11-30	4871.78
2007-12-31	5261.56	1
2008-01-31	4383.39	1
2008-02-29	4348.54
2008-03-31	3472.71	1
2008-04-30	3693.11	1
2008-05-31	3433.35	1
2008-06-30	2736.1	1
2008-07-31	2775.72	1
2008-08-31	2397.37
2008-09-30	2293.78	1
2008-10-31	1728.79	0
2008-11-30	1871.16
2008-12-31	1820.81
2009-01-31	1990.66
2009-02-28	2082.85
2009-03-31	2373.21	-1
2009-04-30	2477.57	-1
2009-05-31	2632.93	-1
2009-06-30	2959.36
2009-07-31	3412.06
2009-08-31	2667.74
2009-09-30	2779.43	-1
2009-10-31	2995.85	-1
2009-11-30	3195.3
2009-12-31	3277.14	-1
2010-01-31	2989.29
2010-02-28	3051.94
2010-03-31	3109.11	-1
2010-04-30	2870.61	-1
2010-05-31	2592.15
2010-06-30	2398.37
2010-07-31	2637.5
2010-08-31	2638.8
2010-09-30	2655.66	1
2010-10-31	2978.84	1
2010-11-30	2820.18	1
2010-12-31	2808.08	0
2011-01-31	2790.69	0
2011-02-28	2905.05
2011-03-31	2928.11	0
2011-04-30	2911.51	1
2011-05-31	2743.47
2011-06-30	2762.08	0
2011-07-31	2701.73	0
2011-08-31	2567.34
2011-09-30	2359.22	0
2011-10-31	2468.25
2011-11-30	2333.41
2011-12-31	2199.42	0
2012-01-31	2292.61
2012-02-29	2428.49
2012-03-31	2262.79	0
2012-04-30	2396.32
2012-05-31	2372.23
2012-06-30	2225.43	0
2012-07-31	2103.63
2012-08-31	2047.52
2012-09-30	2086.17
2012-10-31	2068.88
2012-11-30	1980.12	0
2012-12-31	2269.13	0
2013-01-31	2385.42
2013-02-28	2365.59	0
2013-03-31	2236.62	1
2013-04-30	2177.91	0
2013-05-31	2300.59
2013-06-30	1979.21	0
2013-07-31	1993.8	0
2013-08-31	2098.38	0
2013-09-30	2174.66
2013-10-31	2141.61
2013-11-30	2220.5	0
2013-12-31	2115.98	0

## Sheet: CPI and CBC
	CPI (%, left)	indicator of central bank communication (right)
2004-01-31	0.032
2004-02-29	0.021	0
2004-03-31	0.03
2004-04-30	0.038
2004-05-31	0.044
2004-06-30	0.05
2004-07-31	0.053
2004-08-31	0.053
2004-09-30	0.052
2004-10-31	0.043
2004-11-30	0.028	0
2004-12-31	0.024
2005-01-31	0.019
2005-02-28	0.039
2005-03-31	0.027
2005-04-30	0.018
2005-05-31	0.018
2005-06-30	0.016
2005-07-31	0.018
2005-08-31	0.013
2005-09-30	0.009
2005-10-31	0.012
2005-11-30	0.013
2005-12-31	0.016
2006-01-31	0.019
2006-02-28	0.009
2006-03-31	0.008
2006-04-30	0.012
2006-05-31	0.014
2006-06-30	0.015	1
2006-07-31	0.01
2006-08-31	0.013
2006-09-30	0.015
2006-10-31	0.014
2006-11-30	0.019
2006-12-31	0.028
2007-01-31	0.022	0
2007-02-28	0.027
2007-03-31	0.033	0
2007-04-30	0.03
2007-05-31	0.034
2007-06-30	0.044	1
2007-07-31	0.056
2007-08-31	0.065
2007-09-30	0.062
2007-10-31	0.065	1
2007-11-30	0.069
2007-12-31	0.065	1
2008-01-31	0.071	1
2008-02-29	0.087
2008-03-31	0.083	1
2008-04-30	0.085	1
2008-05-31	0.077	1
2008-06-30	0.071	1
2008-07-31	0.063	1
2008-08-31	0.049
2008-09-30	0.046	1
2008-10-31	0.04	0
2008-11-30	0.024
2008-12-31	0.012
2009-01-31	0.01
2009-02-28	-0.016
2009-03-31	-0.012	-1
2009-04-30	-0.015	-1
2009-05-31	-0.014	-1
2009-06-30	-0.017
2009-07-31	-0.018
2009-08-31	-0.012
2009-09-30	-0.008	-1
2009-10-31	-0.005	-1
2009-11-30	0.006
2009-12-31	0.019	-1
2010-01-31	0.015
2010-02-28	0.027
2010-03-31	0.024	-1
2010-04-30	0.028	-1
2010-05-31	0.031
2010-06-30	0.029
2010-07-31	0.033
2010-08-31	0.035
2010-09-30	0.036	1
2010-10-31	0.044	1
2010-11-30	0.051	1
2010-12-31	0.046	0
2011-01-31	0.049	0
2011-02-28	0.04944
2011-03-31	0.05383	0
2011-04-30	0.05344	1
2011-05-31	0.05515
2011-06-30	0.06355	0
2011-07-31	0.06451	0
2011-08-31	0.06151
2011-09-30	0.06067	0
2011-10-31	0.05495
2011-11-30	0.04225
2011-12-31	0.0407	0
2012-01-31	0.045
2012-02-29	0.032
2012-03-31	0.036	0
2012-04-30	0.034
2012-05-31	0.03
2012-06-30	0.022	0
2012-07-31	0.018
2012-08-31	0.02
2012-09-30	0.019
2012-10-31	0.017
2012-11-30	0.02	0
2012-12-31	0.025	0
2013-01-31	0.020305
2013-02-28	0.032198	0
2013-03-31	0.020696	1
2013-04-30	0.023861	0
2013-05-31	0.020981
2013-06-30	0.026684	0
2013-07-31	0.026741	0
2013-08-31	0.025666	0
2013-09-30	0.030519
2013-10-31	0.032058
2013-11-30	0.03018	0
2013-12-31	0.024987	0
